# Supplementary material for: [4-(1-Benzofuran-2-yl)phen­yl]diphenyl­amine
Source: Acta Crystallogr Sect E Struct Rep Online. 2010 Dec 11;67(Pt 1):o109. doi: 10.1107/S1600536810050439 (PMC3050365; doi:10.1107/S1600536810050439)
Supplement: Supplementary file 1 [file e-67-0o109-sup1.cif]

##############################################################################
###                                                                        ###
###        Electronic paper (Acta Crystallographica Section E)             ###
###                                                                        ###
##############################################################################
#                                                                            #
# This CIF contains the data in a paper accepted for publication in Acta     #
# Crystallographica Section E. It conforms to the requirements of Notes      #
# for Authors for Section E, and has been peer reviewed under the auspices   #
# of the IUCr Commission on Journals.                                        #
#                                                                            #
# Full details of the Crystallographic Information File format               #
# are given in the paper "The Crystallographic Information File (CIF):       #
# a New Standard Archive File for Crystallography" by S. R. Hall, F. H.      #
# Allen and I. D. Brown [Acta Cryst. (1991), A47, 655-685].                  #
#                                                                            #
# The current version of the core CIF dictionary is obtainable from          #
# ftp://ftp.iucr.org/pub/cif_core.dic. The current version number is 2.4.    #
#                                                                            #
# Software is freely available for graphical display of the structure(s) in  #
# this CIF.  For information consult the CIF home page http://www.iucr.org/  #
# cif/home.html                                                              #
#                                                                            #
# This file may be used for bona fide research purposes within the           #
# scientific community so long as proper attribution is given to the journal # 
# article from which it was obtained.                                        #
#                                                                            #
##############################################################################
                                             
data_global
_audit_creation_method     SHELXL-97
_journal_date_recd_electronic     2010-11-04
_journal_date_accepted     2010-12-02
_journal_name_full     'Acta Crystallographica, Section E'
_journal_year     2011
_journal_volume     67
_journal_issue      1
_journal_page_first     o109
_journal_page_last     o109
_journal_paper_category     QO
_journal_coeditor_code     VM2056
_publ_contact_author
;
Professor Ping-Hsin Huang
Cardinal Tien College of Healthcare & Management,
Taipei 231, Taiwan, R. O. C.
;
_publ_contact_author_email     pshuang@ctcn.edu.tw
_publ_contact_author_fax     886-2-22192721
_publ_contact_author_phone     886-2-22191131
_publ_section_title
;
[4-(1-Benzofuran-2-yl)phenyl]diphenylamine
;
loop_
    _publ_author_name
    _publ_author_address
    'Huang, Ping-Hsin'
;
Cardinal Tien College of Healthcare & Management, Taipei,
Taiwan 231
;
    'Lin, Kai-Ling '
;
Institute of Chemistry, Academia Sinica,
Nankang, Taipei, Taiwan
;
    'Wen, Yuh-Sheng'
;
Institute of Chemistry, Academia Sinica,
Nankang, Taipei, Taiwan
;
data_I
_chemical_name_systematic
;
[4-(1-Benzofuran-2-yl)phenyl]diphenylamine
;
_chemical_name_common     ?
_chemical_formula_moiety     'C26 H19 N O'
_chemical_formula_sum     'C26 H19 N O'
_chemical_formula_iupac     'C26 H19 N O'
_chemical_formula_weight     361.42
_chemical_melting_point     ?
_symmetry_cell_setting     triclinic
_symmetry_space_group_name_H-M     'P -1'
_symmetry_space_group_name_HALL     '-P 1'
loop_
    _symmetry_equiv_pos_as_xyz
    'x, y, z'
    '-x, -y, -z'
_cell_length_a     10.1804(6)
_cell_length_b     12.0198(7)
_cell_length_c     16.0191(10)
_cell_angle_alpha     91.752(3)
_cell_angle_beta     101.606(3)
_cell_angle_gamma     104.400(3)
_cell_volume     1853.07(19)
_cell_formula_units_Z     4
_cell_measurement_reflns_used     2733
_cell_measurement_theta_min     2.27
_cell_measurement_theta_max     24.06
_cell_measurement_temperature     100.00(10)
_exptl_crystal_description     prism
_exptl_crystal_colour     colourless
_exptl_crystal_size_max     0.38
_exptl_crystal_size_mid     0.32
_exptl_crystal_size_min     0.18
_exptl_crystal_density_diffrn     1.295
_exptl_crystal_density_meas     1.295
_exptl_crystal_density_method     'not measured'
_exptl_crystal_F_000     760
_exptl_absorpt_coefficient_mu     0.078
_exptl_absorpt_correction_type     none
_exptl_absorpt_process_details     ?
_exptl_absorpt_correction_T_min     ?
_exptl_absorpt_correction_T_max     ?
_exptl_special_details
;
;
_diffrn_ambient_temperature     100.00(10)
_diffrn_radiation_type     MoK\a
_diffrn_radiation_wavelength     0.71073
_diffrn_radiation_source     'fine-focus sealed tube'
_diffrn_radiation_monochromator     graphite
_diffrn_measurement_device_type     'Bruker SMART CCD area-detector'
_diffrn_measurement_method     'phi and omega scans'
_diffrn_detector_area_resol_mean     ?
_diffrn_reflns_number     13657
_diffrn_reflns_av_R_equivalents     0.0284
_diffrn_reflns_av_sigmaI/netI     0.0525
_diffrn_reflns_theta_min     1.30
_diffrn_reflns_theta_max     25.03
_diffrn_reflns_theta_full     25.03
_diffrn_measured_fraction_theta_max     0.994
_diffrn_measured_fraction_theta_full     0.994
_diffrn_reflns_limit_h_min     -12
_diffrn_reflns_limit_h_max     11
_diffrn_reflns_limit_k_min     -14
_diffrn_reflns_limit_k_max     14
_diffrn_reflns_limit_l_min     0
_diffrn_reflns_limit_l_max     19
_diffrn_standards_number     ?
_diffrn_standards_interval_count     ?
_diffrn_standards_interval_time     ?
_diffrn_standards_decay_%     ?
_refine_special_details
;
Refinement of <i>F</i>^2^ against ALL reflections. The weighted <i>R</i>-factor
<i>wR</i> and goodness of fit <i>S</i> are based on <i>F</i>^2^, conventional
<i>R</i>-factors <i>R</i> are based on <i>F</i>, with <i>F</i> set to zero for
negative <i>F</i>^2^. The threshold expression of <i>F</i>^2^ >
\s(<i>F</i>^2^) is used only for calculating <i>R</i>-factors(gt) <i>etc</i>.
and is not relevant to the choice of reflections for refinement.
<i>R</i>-factors based on <i>F</i>^2^ are statistically about twice as large
as those based on <i>F</i>, and <i>R</i>- factors based on ALL data will be
even larger.
;
_reflns_number_total     6509
_reflns_number_gt     4745
_reflns_threshold_expression     I>2sigma(I)
_refine_ls_structure_factor_coef     Fsqd
_refine_ls_matrix_type     full
_refine_ls_R_factor_all     0.0680
_refine_ls_R_factor_gt     0.0446
_refine_ls_wR_factor_gt     0.1057
_refine_ls_wR_factor_ref     0.1149
_refine_ls_goodness_of_fit_ref     1.078
_refine_ls_restrained_S_all     1.078
_refine_ls_number_reflns     6509
_refine_ls_number_parameters     506
_refine_ls_number_restraints     0
_refine_ls_hydrogen_treatment     noref
_refine_ls_weighting_scheme     calc
_refine_ls_weighting_details
         'calc w=1/[\s^2^(Fo^2^)+(0.0449P)^2^+0.4753P] where P=(Fo^2^+2Fc^2^)/3'
_atom_sites_solution_hydrogens     geom
_atom_sites_solution_primary     direct
_atom_sites_solution_secondary     difmap
_refine_ls_shift/su_max     0.000
_refine_ls_shift/su_mean     0.000
_refine_diff_density_max     0.570
_refine_diff_density_min     -0.271
_refine_ls_extinction_method     'SHELXL97 (Sheldrick, 2008)'
_refine_ls_extinction_coef     0.0038(7)
_refine_ls_extinction_expression
                                  'Fc^*^=kFc[1+0.001xFc^2^\l^3^/sin(2\q)]^-1/4^'
loop_
    _atom_type_symbol
    _atom_type_description
    _atom_type_scat_dispersion_real
    _atom_type_scat_dispersion_imag
    _atom_type_scat_source
    'O' 'O' 0.0106 0.0060
                         'International Tables Vol C Tables 4.2.6.8 and 6.1.1.4'
    'N' 'N' 0.0061 0.0033
                         'International Tables Vol C Tables 4.2.6.8 and 6.1.1.4'
    'C' 'C' 0.0033 0.0016
                         'International Tables Vol C Tables 4.2.6.8 and 6.1.1.4'
    'H' 'H' 0.0000 0.0000
                         'International Tables Vol C Tables 4.2.6.8 and 6.1.1.4'
_computing_data_collection     'SMART (Bruker, 2001)'
_computing_cell_refinement     'SAINT (Bruker, 2001)'
_computing_data_reduction     'SAINT (Bruker, 2001)'
_computing_structure_solution     'SHELXS97 (Sheldrick, 2008)'
_computing_structure_refinement     'SHELXL97 (Sheldrick, 2008)'
_computing_molecular_graphics     'ORTEP-3 for Windows (Farrugia, 1997)'
_computing_publication_material     'WinGX (Farrugia, 1999)'
loop_
    _atom_site_type_symbol
    _atom_site_label
    _atom_site_fract_x
    _atom_site_fract_y
    _atom_site_fract_z
    _atom_site_U_iso_or_equiv
    _atom_site_adp_type
    _atom_site_calc_flag
    _atom_site_refinement_flags
    _atom_site_occupancy
    _atom_site_disorder_assembly
    _atom_site_disorder_group
    O O2 0.35004(13) 0.62450(10) 0.15748(8) 0.0281(3) Uani d . 1 . .
    O O52 0.93820(12) 0.65312(10) 0.16480(7) 0.0255(3) Uani d . 1 . .
    N N1 0.59643(16) 0.24086(12) 0.34929(10) 0.0286(4) Uani d . 1 . .
    N N2 1.08301(16) 0.23701(12) 0.35939(9) 0.0266(4) Uani d . 1 . .
    C C1 0.45602(19) 0.58181(15) 0.13719(12) 0.0261(4) Uani d . 1 . .
    C C3 0.23645(19) 0.77012(15) 0.09996(12) 0.0283(4) Uani d . 1 . .
    H H3 0.1765 0.7605 0.1375 0.034 Uiso calc R 1 . .
    C C4 0.2340(2) 0.84867(16) 0.03899(12) 0.0304(5) Uani d . 1 . .
    H H4 0.1703 0.8930 0.0347 0.036 Uiso calc R 1 . .
    C C5 0.3255(2) 0.86260(16) -0.01633(12) 0.0296(4) Uani d . 1 . .
    H H5 0.3220 0.9166 -0.0565 0.036 Uiso calc R 1 . .
    C C6 0.42097(19) 0.79831(15) -0.01288(12) 0.0283(4) Uani d . 1 . .
    H H6 0.4813 0.8083 -0.0502 0.034 Uiso calc R 1 . .
    C C7 0.50337(19) 0.63539(15) 0.07242(12) 0.0278(4) Uani d . 1 . .
    H H7 0.5739 0.6216 0.0480 0.033 Uiso calc R 1 . .
    C C8 0.42488(19) 0.71795(15) 0.04790(12) 0.0253(4) Uani d . 1 . .
    C C9 0.33233(19) 0.70697(15) 0.10215(12) 0.0256(4) Uani d . 1 . .
    C C11 0.49132(19) 0.49322(15) 0.19020(12) 0.0260(4) Uani d . 1 . .
    C C12 0.41322(19) 0.44974(15) 0.24970(12) 0.0272(4) Uani d . 1 . .
    H H12 0.3374 0.4774 0.2549 0.033 Uiso calc R 1 . .
    C C13 0.44657(19) 0.36651(15) 0.30096(12) 0.0274(4) Uani d . 1 . .
    H H13 0.3929 0.3386 0.3402 0.033 Uiso calc R 1 . .
    C C14 0.55926(19) 0.32394(15) 0.29471(12) 0.0261(4) Uani d . 1 . .
    C C15 0.6363(2) 0.36514(16) 0.23456(12) 0.0301(5) Uani d . 1 . .
    H H15 0.7115 0.3367 0.2293 0.036 Uiso calc R 1 . .
    C C16 0.60269(19) 0.44760(15) 0.18251(12) 0.0289(4) Uani d . 1 . .
    H H16 0.6544 0.4732 0.1419 0.035 Uiso calc R 1 . .
    C C21 0.58583(19) 0.25126(15) 0.43608(12) 0.0273(4) Uani d . 1 . .
    C C22 0.5392(3) 0.15753(18) 0.47949(15) 0.0480(6) Uani d . 1 . .
    H H22 0.5108 0.0839 0.4514 0.058 Uiso calc R 1 . .
    C C23 0.5342(3) 0.1722(2) 0.56531(15) 0.0544(7) Uani d . 1 . .
    H H23 0.5068 0.1079 0.5946 0.065 Uiso calc R 1 . .
    C C24 0.5690(2) 0.2793(2) 0.60690(14) 0.0442(6) Uani d . 1 . .
    H H24 0.5653 0.2885 0.6642 0.053 Uiso calc R 1 . .
    C C25 0.6091(2) 0.37278(19) 0.56317(13) 0.0389(5) Uani d . 1 . .
    H H25 0.6281 0.4464 0.5901 0.047 Uiso calc R 1 . .
    C C26 0.6221(2) 0.36022(17) 0.47951(13) 0.0331(5) Uani d . 1 . .
    H H26 0.6554 0.4250 0.4520 0.040 Uiso calc R 1 . .
    C C41 0.61579(19) 0.13819(15) 0.31304(12) 0.0262(4) Uani d . 1 . .
    C C42 0.70935(19) 0.08269(16) 0.35718(13) 0.0306(5) Uani d . 1 . .
    H H42 0.7621 0.1139 0.4110 0.037 Uiso calc R 1 . .
    C C43 0.7249(2) -0.01828(16) 0.32206(14) 0.0363(5) Uani d . 1 . .
    H H43 0.7872 -0.0550 0.3526 0.044 Uiso calc R 1 . .
    C C44 0.6488(2) -0.06517(17) 0.24196(14) 0.0372(5) Uani d . 1 . .
    H H44 0.6589 -0.1335 0.2186 0.045 Uiso calc R 1 . .
    C C45 0.5577(2) -0.00964(16) 0.19708(13) 0.0349(5) Uani d . 1 . .
    H H45 0.5072 -0.0400 0.1426 0.042 Uiso calc R 1 . .
    C C46 0.54067(19) 0.09104(16) 0.23225(12) 0.0301(5) Uani d . 1 . .
    H H46 0.4782 0.1274 0.2014 0.036 Uiso calc R 1 . .
    C C51 0.93063(18) 0.54819(15) 0.12263(12) 0.0255(4) Uani d . 1 . .
    C C53 0.8815(2) 0.82966(17) 0.11816(13) 0.0349(5) Uani d . 1 . .
    H H53 0.9070 0.8674 0.1728 0.042 Uiso calc R 1 . .
    C C54 0.8331(2) 0.8813(2) 0.04690(14) 0.0436(6) Uani d . 1 . .
    H H54 0.8258 0.9566 0.0534 0.052 Uiso calc R 1 . .
    C C55 0.7949(2) 0.8239(2) -0.03435(14) 0.0430(6) Uani d . 1 . .
    H H55 0.7629 0.8617 -0.0809 0.052 Uiso calc R 1 . .
    C C56 0.8034(2) 0.71253(19) -0.04757(13) 0.0359(5) Uani d . 1 . .
    H H56 0.7774 0.6749 -0.1022 0.043 Uiso calc R 1 . .
    C C57 0.87840(19) 0.54727(16) 0.03832(12) 0.0275(4) Uani d . 1 . .
    H H57 0.8623 0.4862 -0.0027 0.033 Uiso calc R 1 . .
    C C58 0.85230(18) 0.65717(17) 0.02335(12) 0.0280(4) Uani d . 1 . .
    C C59 0.88955(18) 0.71878(16) 0.10309(11) 0.0264(4) Uani d . 1 . .
    C C61 0.97725(18) 0.46656(15) 0.17885(11) 0.0233(4) Uani d . 1 . .
    C C62 1.05605(18) 0.50525(15) 0.26096(11) 0.0241(4) Uani d . 1 . .
    H H62 1.0846 0.5839 0.2775 0.029 Uiso calc R 1 . .
    C C63 1.09210(18) 0.42908(15) 0.31776(11) 0.0232(4) Uani d . 1 . .
    H H63 1.1456 0.4572 0.3719 0.028 Uiso calc R 1 . .
    C C64 1.05031(18) 0.31045(15) 0.29604(12) 0.0236(4) Uani d . 1 . .
    C C65 0.97473(19) 0.27131(15) 0.21315(12) 0.0271(4) Uani d . 1 . .
    H H65 0.9478 0.1928 0.1962 0.033 Uiso calc R 1 . .
    C C66 0.93971(19) 0.34839(16) 0.15610(12) 0.0275(4) Uani d . 1 . .
    H H66 0.8898 0.3207 0.1010 0.033 Uiso calc R 1 . .
    C C71 1.09740(19) 0.27741(14) 0.44662(12) 0.0251(4) Uani d . 1 . .
    C C72 0.99253(19) 0.31705(14) 0.47079(12) 0.0250(4) Uani d . 1 . .
    H H72 0.9118 0.3149 0.4306 0.030 Uiso calc R 1 . .
    C C73 1.0073(2) 0.35961(15) 0.55388(12) 0.0285(4) Uani d . 1 . .
    H H73 0.9368 0.3867 0.5694 0.034 Uiso calc R 1 . .
    C C74 1.1263(2) 0.36231(16) 0.61449(12) 0.0313(5) Uani d . 1 . .
    H H74 1.1358 0.3907 0.6707 0.038 Uiso calc R 1 . .
    C C75 1.2305(2) 0.32253(16) 0.59076(13) 0.0329(5) Uani d . 1 . .
    H H75 1.3105 0.3238 0.6313 0.040 Uiso calc R 1 . .
    C C76 1.2171(2) 0.28082(16) 0.50731(12) 0.0299(5) Uani d . 1 . .
    H H76 1.2884 0.2550 0.4918 0.036 Uiso calc R 1 . .
    C C81 1.11014(18) 0.12962(15) 0.34196(12) 0.0249(4) Uani d . 1 . .
    C C82 1.0835(2) 0.04290(15) 0.39650(12) 0.0303(5) Uani d . 1 . .
    H H82 1.0453 0.0553 0.4430 0.036 Uiso calc R 1 . .
    C C83 1.1128(2) -0.06090(17) 0.38260(13) 0.0385(5) Uani d . 1 . .
    H H83 1.0952 -0.1177 0.4200 0.046 Uiso calc R 1 . .
    C C84 1.1682(2) -0.08133(17) 0.31368(14) 0.0395(5) Uani d . 1 . .
    H H84 1.1879 -0.1516 0.3043 0.047 Uiso calc R 1 . .
    C C85 1.1939(2) 0.00387(16) 0.25889(13) 0.0362(5) Uani d . 1 . .
    H H85 1.2304 -0.0096 0.2119 0.043 Uiso calc R 1 . .
    C C86 1.16633(19) 0.10884(16) 0.27271(12) 0.0291(4) Uani d . 1 . .
    H H86 1.1854 0.1658 0.2356 0.035 Uiso calc R 1 . .
loop_
    _atom_site_aniso_label
    _atom_site_aniso_U_11
    _atom_site_aniso_U_22
    _atom_site_aniso_U_33
    _atom_site_aniso_U_12
    _atom_site_aniso_U_13
    _atom_site_aniso_U_23
    O2 0.0275(7) 0.0278(7) 0.0355(8) 0.0112(6) 0.0160(6) 0.0056(6)
    O52 0.0273(7) 0.0302(7) 0.0224(7) 0.0120(6) 0.0070(6) 0.0038(6)
    N1 0.0355(10) 0.0227(8) 0.0310(9) 0.0108(7) 0.0111(7) 0.0013(7)
    N2 0.0320(9) 0.0239(8) 0.0274(9) 0.0108(7) 0.0103(7) 0.0014(7)
    C1 0.0243(10) 0.0240(10) 0.0322(11) 0.0068(8) 0.0106(9) -0.0002(8)
    C3 0.0264(11) 0.0255(10) 0.0351(11) 0.0060(8) 0.0134(9) -0.0018(9)
    C4 0.0279(11) 0.0266(10) 0.0369(12) 0.0093(8) 0.0053(9) 0.0016(9)
    C5 0.0305(11) 0.0260(10) 0.0316(11) 0.0054(8) 0.0071(9) 0.0041(8)
    C6 0.0276(11) 0.0297(10) 0.0280(11) 0.0056(8) 0.0092(9) 0.0017(8)
    C7 0.0257(11) 0.0268(10) 0.0335(11) 0.0079(8) 0.0116(9) 0.0005(8)
    C8 0.0225(10) 0.0226(9) 0.0299(11) 0.0035(8) 0.0071(8) -0.0033(8)
    C9 0.0247(10) 0.0215(9) 0.0305(11) 0.0044(8) 0.0076(8) 0.0020(8)
    C11 0.0265(11) 0.0222(9) 0.0303(11) 0.0053(8) 0.0099(9) -0.0003(8)
    C12 0.0242(10) 0.0297(10) 0.0309(11) 0.0094(8) 0.0107(9) -0.0008(9)
    C13 0.0280(11) 0.0272(10) 0.0280(11) 0.0061(8) 0.0100(9) 0.0013(8)
    C14 0.0271(11) 0.0204(9) 0.0309(11) 0.0055(8) 0.0078(9) -0.0012(8)
    C15 0.0278(11) 0.0292(10) 0.0396(12) 0.0125(9) 0.0151(9) 0.0039(9)
    C16 0.0279(11) 0.0284(10) 0.0346(11) 0.0073(8) 0.0163(9) 0.0035(9)
    C21 0.0257(11) 0.0275(10) 0.0324(11) 0.0102(8) 0.0106(9) 0.0033(8)
    C22 0.0673(17) 0.0281(11) 0.0617(16) 0.0167(11) 0.0381(13) 0.0071(11)
    C23 0.0773(19) 0.0516(15) 0.0594(16) 0.0356(13) 0.0452(14) 0.0292(13)
    C24 0.0416(14) 0.0654(16) 0.0360(13) 0.0308(12) 0.0109(11) 0.0076(12)
    C25 0.0254(11) 0.0519(14) 0.0347(12) 0.0041(10) 0.0047(9) -0.0080(10)
    C26 0.0273(11) 0.0328(11) 0.0352(12) -0.0004(9) 0.0084(9) -0.0016(9)
    C41 0.0236(10) 0.0219(9) 0.0339(11) 0.0050(8) 0.0099(9) -0.0005(8)
    C42 0.0239(11) 0.0284(10) 0.0371(12) 0.0059(8) 0.0029(9) -0.0025(9)
    C43 0.0268(11) 0.0299(11) 0.0551(14) 0.0120(9) 0.0098(10) 0.0010(10)
    C44 0.0369(12) 0.0268(10) 0.0506(14) 0.0078(9) 0.0179(11) -0.0065(10)
    C45 0.0356(12) 0.0323(11) 0.0330(12) 0.0028(9) 0.0076(9) -0.0056(9)
    C46 0.0260(11) 0.0283(10) 0.0343(12) 0.0060(8) 0.0046(9) -0.0001(9)
    C51 0.0211(10) 0.0282(10) 0.0287(11) 0.0049(8) 0.0108(8) 0.0016(8)
    C53 0.0373(12) 0.0411(12) 0.0347(12) 0.0215(10) 0.0122(10) 0.0083(10)
    C54 0.0504(14) 0.0519(14) 0.0431(14) 0.0330(12) 0.0173(11) 0.0182(11)
    C55 0.0401(13) 0.0634(15) 0.0363(13) 0.0285(12) 0.0118(10) 0.0217(11)
    C56 0.0261(11) 0.0575(14) 0.0265(11) 0.0134(10) 0.0080(9) 0.0078(10)
    C57 0.0225(10) 0.0336(11) 0.0258(11) 0.0047(8) 0.0079(8) -0.0016(8)
    C58 0.0186(10) 0.0427(12) 0.0251(11) 0.0088(8) 0.0089(8) 0.0065(9)
    C59 0.0217(10) 0.0372(11) 0.0255(10) 0.0136(8) 0.0089(8) 0.0096(9)
    C61 0.0201(10) 0.0270(10) 0.0254(10) 0.0069(8) 0.0100(8) 0.0028(8)
    C62 0.0223(10) 0.0209(9) 0.0309(11) 0.0053(8) 0.0104(8) 0.0003(8)
    C63 0.0196(10) 0.0258(10) 0.0249(10) 0.0060(8) 0.0069(8) 0.0000(8)
    C64 0.0189(10) 0.0257(10) 0.0300(11) 0.0079(8) 0.0116(8) 0.0037(8)
    C65 0.0281(11) 0.0226(10) 0.0318(11) 0.0059(8) 0.0108(9) -0.0034(8)
    C66 0.0249(11) 0.0316(11) 0.0255(10) 0.0061(8) 0.0064(8) -0.0013(9)
    C71 0.0295(11) 0.0201(9) 0.0276(10) 0.0067(8) 0.0102(9) 0.0021(8)
    C72 0.0262(10) 0.0223(9) 0.0281(10) 0.0067(8) 0.0085(8) 0.0040(8)
    C73 0.0307(11) 0.0236(10) 0.0340(11) 0.0077(8) 0.0128(9) 0.0016(8)
    C74 0.0345(12) 0.0306(11) 0.0285(11) 0.0066(9) 0.0096(9) -0.0015(9)
    C75 0.0282(11) 0.0362(11) 0.0327(12) 0.0083(9) 0.0032(9) -0.0004(9)
    C76 0.0274(11) 0.0322(11) 0.0338(12) 0.0116(9) 0.0106(9) 0.0020(9)
    C81 0.0208(10) 0.0228(9) 0.0316(11) 0.0066(8) 0.0061(8) -0.0016(8)
    C82 0.0314(11) 0.0273(10) 0.0323(11) 0.0078(8) 0.0067(9) 0.0030(9)
    C83 0.0486(14) 0.0260(11) 0.0401(13) 0.0138(10) 0.0023(11) 0.0044(9)
    C84 0.0436(13) 0.0273(11) 0.0486(14) 0.0173(10) 0.0037(11) -0.0044(10)
    C85 0.0355(12) 0.0333(11) 0.0417(13) 0.0118(9) 0.0108(10) -0.0077(10)
    C86 0.0270(11) 0.0254(10) 0.0364(11) 0.0066(8) 0.0112(9) 0.0007(9)
_geom_special_details
;
All e.s.d.'s (except the e.s.d. in the dihedral angle between two l.s. planes)
are estimated using the full covariance matrix. The cell e.s.d.'s are taken
into account individually in the estimation of e.s.d.'s in distances, angles
and torsion angles; correlations between e.s.d.'s in cell parameters are only
used when they are defined by crystal symmetry. An approximate (isotropic)
treatment of cell e.s.d.'s is used for estimating e.s.d.'s involving l.s.
planes.
;
loop_
    _geom_bond_atom_site_label_1
    _geom_bond_atom_site_label_2
    _geom_bond_site_symmetry_2
    _geom_bond_distance
    _geom_bond_publ_flag
    O2 C9 . 1.371(2) ?
    O2 C1 . 1.393(2) ?
    O52 C59 . 1.375(2) ?
    O52 C51 . 1.390(2) ?
    N1 C14 . 1.419(2) ?
    N1 C21 . 1.420(2) ?
    N1 C41 . 1.422(2) ?
    N2 C64 . 1.409(2) ?
    N2 C81 . 1.417(2) ?
    N2 C71 . 1.432(2) ?
    C1 C7 . 1.346(3) ?
    C1 C11 . 1.452(3) ?
    C3 C9 . 1.373(2) ?
    C3 C4 . 1.380(3) ?
    C3 H3 . 0.9300 ?
    C4 C5 . 1.394(3) ?
    C4 H4 . 0.9300 ?
    C5 C6 . 1.379(3) ?
    C5 H5 . 0.9300 ?
    C6 C8 . 1.394(3) ?
    C6 H6 . 0.9300 ?
    C7 C8 . 1.439(2) ?
    C7 H7 . 0.9300 ?
    C8 C9 . 1.391(3) ?
    C11 C12 . 1.394(3) ?
    C11 C16 . 1.401(2) ?
    C12 C13 . 1.377(3) ?
    C12 H12 . 0.9300 ?
    C13 C14 . 1.387(2) ?
    C13 H13 . 0.9300 ?
    C14 C15 . 1.389(3) ?
    C15 C16 . 1.378(3) ?
    C15 H15 . 0.9300 ?
    C16 H16 . 0.9300 ?
    C21 C22 . 1.376(3) ?
    C21 C26 . 1.391(3) ?
    C22 C23 . 1.393(3) ?
    C22 H22 . 0.9300 ?
    C23 C24 . 1.361(3) ?
    C23 H23 . 0.9300 ?
    C24 C25 . 1.362(3) ?
    C24 H24 . 0.9300 ?
    C25 C26 . 1.380(3) ?
    C25 H25 . 0.9300 ?
    C26 H26 . 0.9300 ?
    C41 C46 . 1.386(3) ?
    C41 C42 . 1.388(3) ?
    C42 C43 . 1.380(3) ?
    C42 H42 . 0.9300 ?
    C43 C44 . 1.380(3) ?
    C43 H43 . 0.9300 ?
    C44 C45 . 1.375(3) ?
    C44 H44 . 0.9300 ?
    C45 C46 . 1.384(3) ?
    C45 H45 . 0.9300 ?
    C46 H46 . 0.9300 ?
    C51 C57 . 1.347(3) ?
    C51 C61 . 1.453(2) ?
    C53 C59 . 1.373(3) ?
    C53 C54 . 1.379(3) ?
    C53 H53 . 0.9300 ?
    C54 C55 . 1.389(3) ?
    C54 H54 . 0.9300 ?
    C55 C56 . 1.376(3) ?
    C55 H55 . 0.9300 ?
    C56 C58 . 1.402(3) ?
    C56 H56 . 0.9300 ?
    C57 C58 . 1.429(3) ?
    C57 H57 . 0.9300 ?
    C58 C59 . 1.390(3) ?
    C61 C66 . 1.392(2) ?
    C61 C62 . 1.394(2) ?
    C62 C63 . 1.373(2) ?
    C62 H62 . 0.9300 ?
    C63 C64 . 1.394(2) ?
    C63 H63 . 0.9300 ?
    C64 C65 . 1.395(3) ?
    C65 C66 . 1.380(3) ?
    C65 H65 . 0.9300 ?
    C66 H66 . 0.9300 ?
    C71 C76 . 1.389(3) ?
    C71 C72 . 1.387(2) ?
    C72 C73 . 1.377(2) ?
    C72 H72 . 0.9300 ?
    C73 C74 . 1.384(3) ?
    C73 H73 . 0.9300 ?
    C74 C75 . 1.379(3) ?
    C74 H74 . 0.9300 ?
    C75 C76 . 1.382(3) ?
    C75 H75 . 0.9300 ?
    C76 H76 . 0.9300 ?
    C81 C86 . 1.389(3) ?
    C81 C82 . 1.391(3) ?
    C82 C83 . 1.375(3) ?
    C82 H82 . 0.9300 ?
    C83 C84 . 1.378(3) ?
    C83 H83 . 0.9300 ?
    C84 C85 . 1.379(3) ?
    C84 H84 . 0.9300 ?
    C85 C86 . 1.380(3) ?
    C85 H85 . 0.9300 ?
    C86 H86 . 0.9300 ?
loop_
    _geom_angle_atom_site_label_1
    _geom_angle_atom_site_label_2
    _geom_angle_atom_site_label_3
    _geom_angle_site_symmetry_1
    _geom_angle_site_symmetry_3
    _geom_angle
    _geom_angle_publ_flag
    C9 O2 C1 . . 106.04(13) ?
    C59 O52 C51 . . 106.23(14) ?
    C14 N1 C21 . . 118.57(14) ?
    C14 N1 C41 . . 119.36(15) ?
    C21 N1 C41 . . 120.84(15) ?
    C64 N2 C81 . . 123.81(15) ?
    C64 N2 C71 . . 117.42(14) ?
    C81 N2 C71 . . 118.66(14) ?
    C7 C1 O2 . . 110.70(15) ?
    C7 C1 C11 . . 135.00(17) ?
    O2 C1 C11 . . 114.29(15) ?
    C9 C3 C4 . . 116.33(17) ?
    C9 C3 H3 . . 121.8 ?
    C4 C3 H3 . . 121.8 ?
    C3 C4 C5 . . 121.04(17) ?
    C3 C4 H4 . . 119.5 ?
    C5 C4 H4 . . 119.5 ?
    C6 C5 C4 . . 121.60(18) ?
    C6 C5 H5 . . 119.2 ?
    C4 C5 H5 . . 119.2 ?
    C5 C6 C8 . . 118.39(17) ?
    C5 C6 H6 . . 120.8 ?
    C8 C6 H6 . . 120.8 ?
    C1 C7 C8 . . 107.47(16) ?
    C1 C7 H7 . . 126.3 ?
    C8 C7 H7 . . 126.3 ?
    C9 C8 C6 . . 118.27(16) ?
    C9 C8 C7 . . 105.18(16) ?
    C6 C8 C7 . . 136.55(17) ?
    O2 C9 C3 . . 125.02(16) ?
    O2 C9 C8 . . 110.61(15) ?
    C3 C9 C8 . . 124.36(17) ?
    C12 C11 C16 . . 117.99(17) ?
    C12 C11 C1 . . 120.54(16) ?
    C16 C11 C1 . . 121.46(17) ?
    C13 C12 C11 . . 121.06(17) ?
    C13 C12 H12 . . 119.5 ?
    C11 C12 H12 . . 119.5 ?
    C12 C13 C14 . . 120.69(17) ?
    C12 C13 H13 . . 119.7 ?
    C14 C13 H13 . . 119.7 ?
    C13 C14 C15 . . 118.72(17) ?
    C13 C14 N1 . . 120.79(17) ?
    C15 C14 N1 . . 120.48(16) ?
    C16 C15 C14 . . 120.88(17) ?
    C16 C15 H15 . . 119.6 ?
    C14 C15 H15 . . 119.6 ?
    C15 C16 C11 . . 120.61(17) ?
    C15 C16 H16 . . 119.7 ?
    C11 C16 H16 . . 119.7 ?
    C22 C21 C26 . . 117.98(18) ?
    C22 C21 N1 . . 122.68(17) ?
    C26 C21 N1 . . 119.34(17) ?
    C21 C22 C23 . . 120.4(2) ?
    C21 C22 H22 . . 119.8 ?
    C23 C22 H22 . . 119.8 ?
    C24 C23 C22 . . 121.0(2) ?
    C24 C23 H23 . . 119.5 ?
    C22 C23 H23 . . 119.5 ?
    C23 C24 C25 . . 118.8(2) ?
    C23 C24 H24 . . 120.6 ?
    C25 C24 H24 . . 120.6 ?
    C24 C25 C26 . . 121.2(2) ?
    C24 C25 H25 . . 119.4 ?
    C26 C25 H25 . . 119.4 ?
    C25 C26 C21 . . 120.42(19) ?
    C25 C26 H26 . . 119.8 ?
    C21 C26 H26 . . 119.8 ?
    C46 C41 C42 . . 118.41(17) ?
    C46 C41 N1 . . 120.36(16) ?
    C42 C41 N1 . . 121.24(17) ?
    C43 C42 C41 . . 120.65(18) ?
    C43 C42 H42 . . 119.7 ?
    C41 C42 H42 . . 119.7 ?
    C44 C43 C42 . . 120.54(19) ?
    C44 C43 H43 . . 119.7 ?
    C42 C43 H43 . . 119.7 ?
    C45 C44 C43 . . 119.21(18) ?
    C45 C44 H44 . . 120.4 ?
    C43 C44 H44 . . 120.4 ?
    C44 C45 C46 . . 120.54(19) ?
    C44 C45 H45 . . 119.7 ?
    C46 C45 H45 . . 119.7 ?
    C45 C46 C41 . . 120.63(18) ?
    C45 C46 H46 . . 119.7 ?
    C41 C46 H46 . . 119.7 ?
    C57 C51 O52 . . 110.47(16) ?
    C57 C51 C61 . . 135.70(17) ?
    O52 C51 C61 . . 113.81(15) ?
    C59 C53 C54 . . 115.53(19) ?
    C59 C53 H53 . . 122.2 ?
    C54 C53 H53 . . 122.2 ?
    C53 C54 C55 . . 121.7(2) ?
    C53 C54 H54 . . 119.1 ?
    C55 C54 H54 . . 119.1 ?
    C56 C55 C54 . . 121.55(19) ?
    C56 C55 H55 . . 119.2 ?
    C54 C55 H55 . . 119.2 ?
    C55 C56 C58 . . 118.39(19) ?
    C55 C56 H56 . . 120.8 ?
    C58 C56 H56 . . 120.8 ?
    C51 C57 C58 . . 107.57(16) ?
    C51 C57 H57 . . 126.2 ?
    C58 C57 H57 . . 126.2 ?
    C59 C58 C56 . . 117.65(18) ?
    C59 C58 C57 . . 105.66(16) ?
    C56 C58 C57 . . 136.68(18) ?
    C53 C59 O52 . . 124.76(17) ?
    C53 C59 C58 . . 125.18(17) ?
    O52 C59 C58 . . 110.05(15) ?
    C66 C61 C62 . . 117.52(16) ?
    C66 C61 C51 . . 122.61(17) ?
    C62 C61 C51 . . 119.76(16) ?
    C63 C62 C61 . . 121.01(16) ?
    C63 C62 H62 . . 119.5 ?
    C61 C62 H62 . . 119.5 ?
    C62 C63 C64 . . 121.49(17) ?
    C62 C63 H63 . . 119.3 ?
    C64 C63 H63 . . 119.3 ?
    C63 C64 C65 . . 117.80(16) ?
    C63 C64 N2 . . 118.39(16) ?
    C65 C64 N2 . . 123.79(16) ?
    C66 C65 C64 . . 120.41(17) ?
    C66 C65 H65 . . 119.8 ?
    C64 C65 H65 . . 119.8 ?
    C65 C66 C61 . . 121.71(17) ?
    C65 C66 H66 . . 119.1 ?
    C61 C66 H66 . . 119.1 ?
    C76 C71 C72 . . 119.18(17) ?
    C76 C71 N2 . . 120.89(16) ?
    C72 C71 N2 . . 119.90(16) ?
    C73 C72 C71 . . 120.38(17) ?
    C73 C72 H72 . . 119.8 ?
    C71 C72 H72 . . 119.8 ?
    C72 C73 C74 . . 120.42(18) ?
    C72 C73 H73 . . 119.8 ?
    C74 C73 H73 . . 119.8 ?
    C75 C74 C73 . . 119.36(18) ?
    C75 C74 H74 . . 120.3 ?
    C73 C74 H74 . . 120.3 ?
    C74 C75 C76 . . 120.56(18) ?
    C74 C75 H75 . . 119.7 ?
    C76 C75 H75 . . 119.7 ?
    C75 C76 C71 . . 120.09(17) ?
    C75 C76 H76 . . 120.0 ?
    C71 C76 H76 . . 120.0 ?
    C86 C81 C82 . . 118.53(16) ?
    C86 C81 N2 . . 121.87(16) ?
    C82 C81 N2 . . 119.58(16) ?
    C83 C82 C81 . . 120.81(19) ?
    C83 C82 H82 . . 119.6 ?
    C81 C82 H82 . . 119.6 ?
    C82 C83 C84 . . 120.50(19) ?
    C82 C83 H83 . . 119.8 ?
    C84 C83 H83 . . 119.8 ?
    C85 C84 C83 . . 119.06(18) ?
    C85 C84 H84 . . 120.5 ?
    C83 C84 H84 . . 120.5 ?
    C84 C85 C86 . . 120.97(19) ?
    C84 C85 H85 . . 119.5 ?
    C86 C85 H85 . . 119.5 ?
    C85 C86 C81 . . 120.13(18) ?
    C85 C86 H86 . . 119.9 ?
    C81 C86 H86 . . 119.9 ?
loop_
    _geom_hbond_atom_site_label_D
    _geom_hbond_atom_site_label_H
    _geom_hbond_atom_site_label_A
    _geom_hbond_site_symmetry_A
    _geom_hbond_distance_DH
    _geom_hbond_distance_HA
    _geom_hbond_distance_DA
    _geom_hbond_angle_DHA
    C15 H15 Cg . 0.93 2.97 3.787(2) 147
