# Supplementary material for: [4-(1-Benzofuran-2-yl)phen­yl]diphenyl­amine
Source: Acta Crystallogr Sect E Struct Rep Online. 2010 Dec 11;67(Pt 1):o109. doi: 10.1107/S1600536810050439 (PMC3050365; doi:10.1107/S1600536810050439)
Supplement: Supplementary file 2 [file e-67-0o109-Isup2.hkl]

#
# h,k,l, Fc-squared, Fo-squared, sigma(Fo-squared) and status flag
#
data_I
_shelx_title ' i6909 in P-1'
_shelx_refln_list_code          4
_shelx_F_calc_maximum      273.61
_exptl_crystal_F_000       760.00
_reflns_d_resolution_high  0.8400
 
loop_
 _symmetry_equiv_pos_as_xyz
 'x, y, z'
 '-x, -y, -z'
 
_cell_length_a    10.1804
_cell_length_b    12.0198
_cell_length_c    16.0191
_cell_angle_alpha  91.752
_cell_angle_beta  101.606
_cell_angle_gamma 104.400
 
_shelx_F_squared_multiplier     1.000
 
loop_
 _refln_index_h
 _refln_index_k
 _refln_index_l
 _refln_F_squared_calc
 _refln_F_squared_meas
 _refln_F_squared_sigma
 _refln_observed_status
   1   0   0        0.23       -0.41      0.41 o
   2   0   0     8960.69     8633.15    239.88 o
   3   0   0     1221.62     1161.22     32.88 o
   4   0   0     2226.95     2113.28     59.36 o
   5   0   0      137.13      136.63      5.23 o
   6   0   0      795.83      854.27     24.77 o
   7   0   0      101.90       88.97      6.59 o
   8   0   0       32.53       37.17      5.64 o
   9   0   0      109.44      122.40     11.49 o
  10   0   0       10.46        0.14      8.63 o
  11   0   0        0.43        6.52     10.60 o
 -11   1   0      253.13      223.90     17.20 o
 -10   1   0       10.49       12.30      8.22 o
  -9   1   0        7.30       -0.95      6.66 o
  -8   1   0      580.31      623.34     24.07 o
  -7   1   0       20.51       36.02      4.76 o
  -6   1   0        1.91       -1.22      3.06 o
  -5   1   0      548.61      542.05     16.53 o
  -4   1   0     1941.81     1871.52     64.73 o
  -3   1   0     6929.37     6644.04    145.45 o
  -2   1   0     9361.32     9036.52    180.58 o
  -1   1   0      335.22      308.15     16.22 o
   0   1   0     2071.19     1895.95     64.44 o
   1   1   0       82.45       96.00      2.79 o
   2   1   0    74862.02    84401.55   2032.81 o
   3   1   0      298.55      245.53      7.69 o
   4   1   0      204.53      228.57      7.61 o
   5   1   0       25.08       28.88      2.92 o
   6   1   0      230.70      234.67      8.43 o
   7   1   0      268.76      275.25     13.87 o
   8   1   0       38.05       41.46      6.18 o
   9   1   0       89.00       78.97     10.13 o
  10   1   0       41.70       38.26     10.60 o
  11   1   0       22.63       12.84     11.01 o
 -11   2   0       72.21       61.23     10.67 o
 -10   2   0       72.64       95.55      9.99 o
  -9   2   0      209.38      239.87     15.16 o
  -8   2   0       13.63       14.00      4.82 o
  -7   2   0        1.90        2.04      3.19 o
  -6   2   0     2037.21     2059.28     50.93 o
  -5   2   0     4682.68     4749.60    115.96 o
  -4   2   0       74.41       76.94      2.79 o
  -3   2   0       82.79       88.37      3.33 o
  -2   2   0     2291.68     2220.37     54.81 o
  -1   2   0      122.94      105.27      2.99 o
   0   2   0     3026.78     2911.13     81.13 o
   1   2   0      216.33      218.41      5.78 o
   2   2   0     1536.05     1515.04     42.89 o
   3   2   0      123.51      122.36      4.69 o
   4   2   0       61.46       57.84      3.40 o
   5   2   0       14.05       12.10      2.99 o
   6   2   0        5.67        5.30      3.33 o
   7   2   0        1.66       -0.88      4.96 o
   8   2   0        0.00        0.07      7.14 o
   9   2   0      304.41      316.10     20.73 o
  10   2   0        9.84       13.73     10.06 o
 -11   3   0       39.42       46.48      9.45 o
 -10   3   0       19.16       24.40      7.27 o
  -9   3   0       12.52       14.81      6.12 o
  -8   3   0      143.11      143.82      6.86 o
  -7   3   0       23.59       22.90      3.47 o
  -6   3   0       91.44       86.25      3.53 o
  -5   3   0      560.82      630.90     16.05 o
  -4   3   0      554.47      630.41     19.26 o
  -3   3   0     4237.53     4295.25    105.61 o
  -2   3   0       77.84       57.03      2.92 o
  -1   3   0      184.41      191.16      5.24 o
   0   3   0     3833.69     3522.80     98.15 o
   1   3   0      419.42      381.95      9.80 o
   2   3   0       61.38       58.45      2.51 o
   3   3   0        5.75        1.90      1.77 o
   4   3   0      245.15      268.48      9.11 o
   5   3   0        0.08       -0.75      3.06 o
   6   3   0       48.27       45.19      4.49 o
   7   3   0       11.05        5.37      5.50 o
   8   3   0      250.57      250.49     17.61 o
   9   3   0       90.50       77.34     11.76 o
  10   3   0      292.16      300.45     22.09 o
 -10   4   0      141.27      145.45      9.18 o
  -9   4   0      195.78      208.20     10.47 o
  -8   4   0      315.55      318.36     11.42 o
  -7   4   0      118.39      113.57      5.30 o
  -6   4   0      220.57      187.28      5.71 o
  -5   4   0      684.67      680.00     15.79 o
  -4   4   0      225.55      214.50      5.44 o
  -3   4   0      165.77      162.89      5.37 o
  -2   4   0        1.54        0.88      1.22 o
  -1   4   0     1056.12      935.78     23.52 o
   0   4   0     1234.36     1123.41     31.78 o
   1   4   0        3.65        3.94      1.36 o
   2   4   0       97.74       98.97      3.53 o
   3   4   0      102.84      108.34      4.08 o
   4   4   0      657.69      697.03     20.95 o
   5   4   0       13.18       23.72      3.87 o
   6   4   0     1599.36     1605.41     46.44 o
   7   4   0        6.43        3.19      6.05 o
   8   4   0       88.00       91.89     12.03 o
   9   4   0       20.02       23.79     11.01 o
  10   4   0       86.51      100.72     15.22 o
 -11   5   0       18.63       12.50     14.68 o
 -10   5   0      243.45      201.74     19.92 o
  -9   5   0       15.53        7.41      8.02 o
  -8   5   0      428.39      412.10     14.07 o
  -7   5   0      200.52      204.54      7.89 o
  -6   5   0       37.17       35.81      2.17 o
  -5   5   0       18.20       23.31      1.83 o
  -4   5   0      728.60      848.87     21.44 o
  -3   5   0       45.35       34.59      3.13 o
  -2   5   0      610.44      615.05     18.10 o
  -1   5   0      883.82      888.26     25.81 o
   0   5   0     1881.28     1930.74     47.77 o
   1   5   0     1643.46     1636.07     40.03 o
   2   5   0      178.61      139.56      4.76 o
   3   5   0       24.51       31.80      3.33 o
   4   5   0      721.25      736.28     22.25 o
   5   5   0       89.70       90.53      5.78 o
   6   5   0      367.20      377.80     13.60 o
   7   5   0       44.77       40.64      7.27 o
   8   5   0      522.59      574.94     34.13 o
   9   5   0       20.85       25.62     11.89 o
 -11   6   0      112.16      104.66     18.35 o
 -10   6   0        6.22        8.77     11.96 o
  -9   6   0        1.32        0.75      8.02 o
  -8   6   0      161.45      178.08      7.61 o
  -7   6   0       55.21       48.46      3.33 o
  -6   6   0        2.40       10.26      2.38 o
  -5   6   0      569.63      531.15     13.88 o
  -4   6   0     1128.68     1195.77     34.86 o
  -3   6   0        9.35       14.75      2.17 o
  -2   6   0      201.41      236.17      8.02 o
  -1   6   0       80.33       66.81      2.72 o
   0   6   0      565.24      609.61     15.65 o
   1   6   0      515.72      490.21     14.96 o
   2   6   0      950.20     1056.05     26.61 o
   3   6   0        5.69        8.43      3.33 o
   4   6   0      298.22      301.44     10.88 o
   5   6   0      101.13       96.58      6.59 o
   6   6   0      202.87      173.74      8.70 o
   7   6   0      453.90      425.13     26.86 o
   8   6   0        8.71       12.10     11.28 o
   9   6   0       33.72       20.59     13.05 o
 -11   7   0        2.55        9.99     15.70 o
 -10   7   0      174.51      191.67     20.25 o
  -9   7   0      381.91      362.90     17.74 o
  -8   7   0       89.56       80.40      4.55 o
  -7   7   0        0.19        0.82      2.79 o
  -6   7   0       11.67       11.08      4.28 o
  -5   7   0      112.39       96.85      4.62 o
  -4   7   0       12.54        8.97      2.51 o
  -3   7   0      150.88      128.74      5.23 o
  -2   7   0      810.56      817.61     24.23 o
  -1   7   0      666.91      662.57     20.00 o
   0   7   0        0.45        2.99      1.83 o
   1   7   0      461.10      442.78     13.81 o
   2   7   0       12.31        8.29      3.26 o
   3   7   0      150.24      170.88      7.34 o
   4   7   0        6.06        8.49      4.28 o
   5   7   0        1.98        1.36      4.76 o
   6   7   0      250.95      280.60     11.83 o
   7   7   0      102.76      129.81     15.16 o
   8   7   0       48.44       47.71     13.52 o
 -11   8   0      207.94      221.51     22.50 o
 -10   8   0       23.20       10.26     13.05 o
  -9   8   0      368.22      346.23     17.54 o
  -8   8   0       30.91       32.35      6.25 o
  -7   8   0      352.83      305.52      9.86 o
  -6   8   0      194.19      171.70      7.07 o
  -5   8   0       22.04       25.55      3.40 o
  -4   8   0        5.68        5.71      2.79 o
  -3   8   0       50.20       55.12      2.99 o
  -2   8   0       72.65       82.24      4.69 o
  -1   8   0       46.66       58.65      4.28 o
   0   8   0      330.91      362.04     13.05 o
   1   8   0      392.51      365.74     15.16 o
   2   8   0       30.99       34.80      5.44 o
   3   8   0       39.42       34.46      4.83 o
   4   8   0       31.42       35.75      5.30 o
   5   8   0        0.96        3.60      6.52 o
   6   8   0        6.48        0.20      7.41 o
   7   8   0        3.65       -0.07     11.82 o
 -10   9   0       64.39      131.98     18.83 o
  -9   9   0      389.96      383.35     19.78 o
  -8   9   0       55.26       61.10      5.57 o
  -7   9   0      571.32      557.87     18.63 o
  -6   9   0     2334.15     2300.52     82.18 o
  -5   9   0      474.67      437.96     17.95 o
  -4   9   0       45.44       49.07      5.30 o
  -3   9   0       46.19       27.32      4.62 o
  -2   9   0      275.64      297.15     10.61 o
  -1   9   0       79.39       92.97      5.57 o
   0   9   0        0.80        0.48      3.81 o
   1   9   0       92.29       80.33      5.98 o
   2   9   0      258.32      252.13     12.51 o
   3   9   0       54.27       66.87      7.75 o
   4   9   0       25.28       29.36      7.14 o
   5   9   0        0.28        9.85      8.02 o
   6   9   0      342.03      400.60     19.37 o
 -10  10   0      197.27      207.78     21.55 o
  -9  10   0       12.82        9.79     14.07 o
  -8  10   0       12.39        5.84      5.03 o
  -7  10   0      170.17      148.58      9.04 o
  -6  10   0      381.40      377.38     16.38 o
  -5  10   0        3.81        2.11      4.69 o
  -4  10   0      867.29      787.54     30.14 o
  -3  10   0        8.39        1.70      4.89 o
  -2  10   0      111.78      102.97      7.41 o
  -1  10   0        9.86        2.85      4.15 o
   0  10   0      478.65      458.62     15.71 o
   1  10   0      200.98      184.68      8.84 o
   2  10   0       90.41       75.71      8.16 o
   3  10   0      197.64      194.40     11.96 o
   4  10   0       35.13       35.20      8.16 o
   5  10   0        0.12        1.36      8.97 o
   6  10   0       42.06       71.97     11.28 o
  -9  11   0        0.10       -4.28     15.09 o
  -8  11   0       17.20       16.92      5.84 o
  -7  11   0       90.11      102.22      8.63 o
  -6  11   0        6.14       21.27      6.12 o
  -5  11   0      260.81      241.04     12.30 o
  -4  11   0      679.67      707.68     27.75 o
  -3  11   0       82.70       83.93      7.61 o
  -2  11   0       52.66       29.36      6.39 o
  -1  11   0        1.83        6.12      5.78 o
   0  11   0      386.91      384.52     14.21 o
   1  11   0       93.61       98.27      7.48 o
   2  11   0        3.58        5.50      6.12 o
   3  11   0        0.72        6.05      8.02 o
   4  11   0       23.88       23.31      9.31 o
  -8  12   0       87.62      107.45      9.58 o
  -7  12   0        1.43        0.41      6.80 o
  -6  12   0      109.79      123.22      9.85 o
  -5  12   0        5.08        7.00      6.66 o
  -4  12   0      169.89      191.60     11.62 o
  -3  12   0      154.29      148.64     10.40 o
  -2  12   0      222.38      167.48     10.81 o
  -1  12   0      141.64      164.07     10.94 o
   0  12   0       13.04       14.34      7.27 o
   1  12   0      208.79      204.32     10.54 o
   2  12   0       73.60       62.39      8.56 o
   3  12   0       71.02       88.48      9.85 o
  -7  13   0       11.70       13.52      8.90 o
  -6  13   0      118.87      140.75     13.59 o
  -5  13   0       13.94       12.64      7.68 o
  -4  13   0       56.78       44.58      8.43 o
  -3  13   0        3.63       10.81      7.88 o
  -2  13   0      384.25      373.29     18.22 o
  -1  13   0       22.41       25.62      8.15 o
   0  13   0       11.87       29.36      9.11 o
   1  13   0      113.54      123.22     12.10 o
  -5  14   0       17.19       18.76     10.60 o
  -4  14   0        0.94       -1.43     10.13 o
  -3  14   0       39.83       32.82     11.62 o
  -2  14   0       17.18       10.33     11.28 o
  -1  14   0       90.93      122.67     16.58 o
   1 -14   1      180.15      155.44     17.40 o
   2 -14   1       14.98       21.68     11.21 o
   3 -14   1       38.70       90.72     13.93 o
   4 -14   1       34.51       33.78     11.42 o
   5 -14   1        1.38        7.14     10.33 o
  -2 -13   1       18.01        4.49     12.30 o
  -1 -13   1        1.44        7.34      8.83 o
   0 -13   1        0.62       -0.41      8.09 o
   1 -13   1       84.02      101.53     10.40 o
   2 -13   1      245.68      260.13     15.02 o
   3 -13   1      168.12      152.59     11.35 o
   4 -13   1       30.22        8.70      7.68 o
   5 -13   1        0.05        4.01      7.54 o
   6 -13   1       73.16       89.64     11.76 o
   7 -13   1       43.02       77.13     11.08 o
  -3 -12   1        1.27        7.41      7.68 o
  -2 -12   1        0.21        2.72      7.07 o
  -1 -12   1        2.33        5.78      7.68 o
   0 -12   1       91.11       77.95      9.38 o
   1 -12   1      259.53      232.74     12.98 o
   2 -12   1      269.55      224.45     12.64 o
   3 -12   1       39.54       36.83      7.07 o
   4 -12   1        2.69        4.08      6.46 o
   5 -12   1       31.09       28.81      7.00 o
   6 -12   1       25.91       22.22      6.80 o
   7 -12   1       80.26       79.18     10.33 o
   8 -12   1        1.18       -0.68     13.46 o
  -5 -11   1      131.38      151.97     17.81 o
  -4 -11   1      277.10      276.11     15.70 o
  -3 -11   1       53.31       35.68      8.63 o
  -2 -11   1       73.44       56.07      7.07 o
  -1 -11   1      394.96      397.10     14.89 o
   0 -11   1       25.48       33.16      6.05 o
   1 -11   1      177.53      165.91     10.13 o
   2 -11   1     1102.16     1111.29     41.57 o
   3 -11   1       51.50       51.92      6.86 o
   4 -11   1      419.69      443.76     19.31 o
   5 -11   1      114.77      110.37      8.36 o
   6 -11   1       69.95       83.59      7.54 o
   7 -11   1       83.75       85.36      8.09 o
   8 -11   1       10.47       17.67     14.00 o
   9 -11   1       67.48       55.73     15.56 o
  -6 -10   1       29.73       24.40      9.92 o
  -5 -10   1        0.91       -3.67      8.63 o
  -4 -10   1      330.63      355.53     17.20 o
  -3 -10   1       28.35       15.70      7.41 o
  -2 -10   1      225.12      216.97     12.03 o
  -1 -10   1       74.20       76.25      6.25 o
   0 -10   1      301.39      301.97     11.42 o
   1 -10   1      719.38      676.34     21.36 o
   2 -10   1       52.89       52.53      5.98 o
   3 -10   1      268.64      259.95     16.65 o
   4 -10   1     1656.42     1563.88     56.51 o
   5 -10   1        3.80       -0.41      4.89 o
   6 -10   1      369.85      374.66     16.25 o
   7 -10   1        3.02        1.63      5.10 o
   8 -10   1        0.56        4.49      8.77 o
   9 -10   1       50.77       35.27     14.88 o
  10 -10   1      285.07      331.78     28.14 o
  -7  -9   1        1.73      -11.42     13.46 o
  -6  -9   1       30.56       33.78      9.04 o
  -5  -9   1       54.91       43.09      8.56 o
  -4  -9   1       14.00       26.23      7.07 o
  -3  -9   1      697.31      681.26     26.80 o
  -2  -9   1      893.27      923.29     34.29 o
  -1  -9   1       19.22       14.68      4.28 o
   0  -9   1      167.66      151.92      7.27 o
   1  -9   1        9.35       11.35      3.74 o
   2  -9   1      219.87      227.86      8.70 o
   3  -9   1      334.70      358.70     15.43 o
   4  -9   1      964.20     1001.08     37.08 o
   5  -9   1      545.24      557.28     21.76 o
   6  -9   1       14.45       12.30      4.69 o
   7  -9   1       13.73        7.54      4.28 o
   8  -9   1       22.62       28.27      8.90 o
   9  -9   1       34.85       31.13      9.58 o
  10  -9   1       72.13       79.85     15.63 o
  -7  -8   1      133.58      102.56     15.56 o
  -6  -8   1       86.66      101.54      9.92 o
  -5  -8   1       99.77      116.29      9.31 o
  -4  -8   1      460.03      469.89     16.18 o
  -3  -8   1       12.06       16.58      4.28 o
  -2  -8   1       24.81       30.58      3.87 o
  -1  -8   1     1628.65     1697.85     59.60 o
   0  -8   1      452.05      491.85     15.78 o
   1  -8   1      211.17      220.66      8.29 o
   2  -8   1      224.29      221.82      8.29 o
   3  -8   1       58.05       56.82      2.85 o
   4  -8   1       25.85       28.20      3.13 o
   5  -8   1       10.94       12.57      3.19 o
   6  -8   1      385.00      385.16     12.92 o
   7  -8   1      602.89      589.39     16.59 o
   8  -8   1      157.27      125.33      8.36 o
   9  -8   1       25.55       16.11      6.93 o
  10  -8   1        9.15       22.70     14.68 o
  11  -8   1       26.61       16.72     16.51 o
  -8  -7   1        4.80        1.97     12.91 o
  -7  -7   1       16.67        2.58     11.28 o
  -6  -7   1      135.89      151.09      8.63 o
  -5  -7   1      184.74      210.71      9.65 o
  -4  -7   1       33.14       33.78      4.76 o
  -3  -7   1      117.49      122.20      6.05 o
  -2  -7   1      257.15      255.20      9.11 o
  -1  -7   1       28.43       22.49      4.01 o
   0  -7   1       33.10       41.25      3.53 o
   1  -7   1        6.56        7.07      2.72 o
   2  -7   1      214.24      262.88      9.04 o
   3  -7   1      252.71      259.02      7.48 o
   4  -7   1       52.02       51.65      3.74 o
   5  -7   1      178.30      164.84      6.53 o
   6  -7   1        5.04       17.13      2.79 o
   7  -7   1       97.06       98.00      4.62 o
   8  -7   1      124.91      113.77      7.75 o
   9  -7   1      345.18      338.41     16.79 o
  10  -7   1       12.74       18.96     13.80 o
  11  -7   1       16.32        3.81     14.07 o
  -9  -6   1        0.26        2.04     11.76 o
  -8  -6   1       98.82       77.75     13.66 o
  -7  -6   1        2.82        6.32      7.68 o
  -6  -6   1       61.30       57.16      5.98 o
  -5  -6   1      169.33      164.49      7.75 o
  -4  -6   1      135.12      135.73      6.46 o
  -3  -6   1      277.44      280.10      9.93 o
  -2  -6   1      276.40      283.44      9.65 o
  -1  -6   1       23.79       22.22      2.45 o
   0  -6   1      417.45      419.42     13.13 o
   1  -6   1      531.29      546.94     16.60 o
   2  -6   1      160.20      152.41      4.69 o
   3  -6   1       21.69       15.36      2.11 o
   4  -6   1       94.96      113.30      4.69 o
   5  -6   1      304.67      319.89      8.91 o
   6  -6   1      476.39      563.74     15.30 o
   7  -6   1      379.85      362.32     13.53 o
   8  -6   1      538.67      504.35     21.62 o
   9  -6   1        5.55        2.85      7.75 o
  10  -6   1       18.12       20.18     13.59 o
  11  -6   1       87.18       73.60     17.19 o
  -9  -5   1       15.64       -1.50     11.08 o
  -8  -5   1        9.99        9.85      9.38 o
  -7  -5   1        5.00        2.85      6.73 o
  -6  -5   1       12.72       16.99      4.69 o
  -5  -5   1      361.50      374.01     12.85 o
  -4  -5   1       11.92        6.52      3.26 o
  -3  -5   1       63.81       69.59      4.49 o
  -2  -5   1       20.09       25.28      2.65 o
  -1  -5   1      419.78      389.46     11.97 o
   0  -5   1      397.25      395.93     12.31 o
   1  -5   1       43.79       36.29      2.65 o
   2  -5   1      665.03      609.19     15.38 o
   3  -5   1       10.65       15.29      1.97 o
   4  -5   1      694.38      746.25     18.85 o
   5  -5   1       61.94       57.09      2.24 o
   6  -5   1      469.56      483.44     16.12 o
   7  -5   1       38.50       23.45      5.64 o
   8  -5   1      367.92      367.74     12.58 o
   9  -5   1        0.04       -4.15     10.81 o
  10  -5   1      541.11      507.03     33.32 o
  11  -5   1      273.92      301.19     26.17 o
 -10  -4   1       86.84       80.19     14.07 o
  -9  -4   1        0.39       -0.20     10.06 o
  -8  -4   1      185.72      200.78     16.38 o
  -7  -4   1       87.02       93.93      8.22 o
  -6  -4   1      140.57      145.59      7.00 o
  -5  -4   1       94.11       97.60      5.30 o
  -4  -4   1     1617.99     1574.96     45.11 o
  -3  -4   1        0.60        0.20      2.31 o
  -2  -4   1     2207.57     2060.00     58.11 o
  -1  -4   1      222.55      222.41      7.14 o
   0  -4   1      341.02      303.78     11.50 o
   1  -4   1       61.73       73.27      2.72 o
   2  -4   1       31.62       26.23      1.63 o
   3  -4   1       64.85       72.59      2.51 o
   4  -4   1        2.60        0.14      2.31 o
   5  -4   1      117.67      138.39      6.19 o
   6  -4   1      113.09      140.83      6.66 o
   7  -4   1      111.65      113.64      5.23 o
   8  -4   1      556.08      552.18     18.02 o
   9  -4   1       83.00       91.21      6.86 o
  10  -4   1        2.99        8.43     11.62 o
 -10  -3   1        0.39       -0.61     10.33 o
  -9  -3   1       71.74       75.84     11.89 o
  -8  -3   1       66.53       49.88      9.65 o
  -7  -3   1       52.27       64.02      6.93 o
  -6  -3   1       68.75       60.83      4.69 o
  -5  -3   1     1164.28     1160.65     33.77 o
  -4  -3   1      178.89      175.93      6.59 o
  -3  -3   1      359.54      350.25     10.95 o
  -2  -3   1      589.81      564.79     16.61 o
  -1  -3   1     8769.60     8447.78    288.52 o
   0  -3   1     3998.16     3532.44    119.85 o
   1  -3   1      640.70      649.24     14.65 o
   2  -3   1     2478.49     2487.61     60.76 o
   3  -3   1      559.11      621.98     18.78 o
   4  -3   1      125.49      107.26      4.83 o
   5  -3   1        1.74        1.43      2.85 o
   6  -3   1       13.47       16.72      2.04 o
   7  -3   1        4.00        4.96      3.06 o
   8  -3   1      105.56      117.99      6.25 o
   9  -3   1       12.34       14.34      6.25 o
  10  -3   1       72.95       72.04      9.04 o
 -11  -2   1        1.95       12.03     11.55 o
 -10  -2   1       16.99        7.68      9.79 o
  -9  -2   1       34.74       34.73      9.51 o
  -8  -2   1      174.19      175.02     10.54 o
  -7  -2   1      150.54      135.46      8.43 o
  -6  -2   1      164.46      163.61      6.80 o
  -5  -2   1      158.80      175.51      6.80 o
  -4  -2   1       17.92       15.49      2.51 o
  -3  -2   1      569.57      534.29     15.79 o
  -2  -2   1     3482.08     3374.10     94.23 o
  -1  -2   1      746.53      669.91     23.32 o
   0  -2   1      518.74      510.42     17.72 o
   1  -2   1      124.04      115.39      3.20 o
   2  -2   1      383.88      367.38      9.73 o
   3  -2   1      888.33      877.15     22.69 o
   4  -2   1        3.91        2.79      1.02 o
   5  -2   1        0.77        0.27      1.56 o
   6  -2   1      197.56      164.91      5.51 o
   7  -2   1      137.23      127.92      5.98 o
   8  -2   1        4.81        1.36      4.55 o
   9  -2   1       31.74       45.94      7.48 o
  10  -2   1       11.70        4.82      7.82 o
  11  -2   1        0.50        0.48      8.90 o
 -11  -1   1        7.97       25.01     11.08 o
 -10  -1   1      348.91      335.34     22.09 o
  -9  -1   1        7.49        5.84      7.54 o
  -8  -1   1      246.27      231.32     11.83 o
  -7  -1   1        7.71        9.65      4.69 o
  -6  -1   1       50.33       62.05      4.15 o
  -5  -1   1     1833.49     1865.38     52.84 o
  -4  -1   1     1167.63     1060.85     30.39 o
  -3  -1   1       36.29       29.97      2.17 o
  -2  -1   1     8670.28     8352.67    282.55 o
  -1  -1   1        0.22       -1.02      1.02 o
   0  -1   1        5.75       -0.75      0.75 o
   1  -1   1      147.69      117.28      3.74 o
   2  -1   1     5162.86     4898.74    108.77 o
   3  -1   1     4745.65     4503.44     90.16 o
   4  -1   1      979.09      925.36     20.64 o
   5  -1   1     2088.87     1975.70     56.76 o
   6  -1   1      898.03      895.04     32.26 o
   7  -1   1      170.98      175.50      8.77 o
   8  -1   1       14.99       16.38      5.16 o
   9  -1   1        0.52        0.48      6.66 o
  10  -1   1       53.49       40.30      9.17 o
  11  -1   1      119.54      125.67     13.52 o
 -11   0   1      444.82      410.83     26.11 o
 -10   0   1      246.61      255.38     17.61 o
  -9   0   1      108.31      112.01     10.74 o
  -8   0   1      740.01      765.89     28.91 o
  -7   0   1        8.13        7.07      4.35 o
  -6   0   1      475.43      446.34     13.81 o
  -5   0   1      220.84      216.26      7.41 o
  -4   0   1      465.89      481.40     14.29 o
  -3   0   1     1582.17     1452.65     49.59 o
  -2   0   1      220.45      190.68      7.07 o
  -1   0   1        8.51       -1.16      1.16 o
   0   0   1        1.40        3.40      0.48 o
   1   0   1       20.55       14.07      0.88 o
   2   0   1     8952.08     8598.68    238.91 o
   3   0   1      309.31      310.57      8.23 o
   4   0   1      535.20      536.82     13.74 o
   5   0   1        1.02       -0.68      2.04 o
   6   0   1      532.43      561.92     21.29 o
   7   0   1      248.18      252.54     11.56 o
   8   0   1       37.21       39.89      5.91 o
   9   0   1      175.56      186.37     13.87 o
  10   0   1      107.87       87.47     11.15 o
  11   0   1       14.52       26.98     11.42 o
 -11   1   1       42.03       29.29     10.13 o
 -10   1   1      159.01      177.26     13.59 o
  -9   1   1      193.26      219.14     14.68 o
  -8   1   1      921.82      919.97     34.09 o
  -7   1   1        7.30       13.12      4.15 o
  -6   1   1      816.94      897.08     32.19 o
  -5   1   1      125.52      143.97      5.64 o
  -4   1   1      968.49      893.93     31.95 o
  -3   1   1      416.60      397.48     14.49 o
  -2   1   1      132.73      126.07      4.22 o
  -1   1   1      130.90      118.36      3.20 o
   0   1   1     4312.20     4003.41    136.18 o
   1   1   1       13.30       10.60      0.95 o
   2   1   1    19719.20    19954.13    481.04 o
   3   1   1      245.96      214.00      7.00 o
   4   1   1     1193.11     1135.68     32.36 o
   5   1   1     1489.63     1470.85     41.90 o
   6   1   1        0.00        4.08      3.06 o
   7   1   1        2.00       -1.90      4.62 o
   8   1   1       95.72       99.91      9.92 o
   9   1   1      247.31      258.71     17.88 o
  10   1   1       13.51        3.53      9.24 o
  11   1   1      216.72      254.82     20.05 o
 -11   2   1       50.68       35.75      9.92 o
 -10   2   1        0.41        7.48      7.61 o
  -9   2   1        3.77        1.09      6.05 o
  -8   2   1        2.46        6.52      4.42 o
  -7   2   1      227.75      259.81      9.58 o
  -6   2   1      184.93      177.22      6.87 o
  -5   2   1      421.18      411.21     12.79 o
  -4   2   1      383.44      362.48     10.75 o
  -3   2   1      899.13      847.82     19.15 o
  -2   2   1     9112.93     8818.17    251.84 o
  -1   2   1       30.42       32.28      1.29 o
   0   2   1       16.09       25.35      2.38 o
   1   2   1      677.04      596.36     14.79 o
   2   2   1      131.19      135.29      4.21 o
   3   2   1       76.75       59.34      2.72 o
   4   2   1      394.65      401.59     12.65 o
   5   2   1      337.44      357.38     10.13 o
   6   2   1       36.18       32.14      3.87 o
   7   2   1        1.19        3.53      5.16 o
   8   2   1       15.06        0.14      7.20 o
   9   2   1        7.83        7.54      8.83 o
  10   2   1        1.19        1.63     10.47 o
 -11   3   1       10.57       14.81      8.70 o
 -10   3   1      195.81      215.67     14.48 o
  -9   3   1      325.43      329.23     19.10 o
  -8   3   1      115.84      115.75      6.73 o
  -7   3   1      448.09      486.40     15.57 o
  -6   3   1     1037.64     1121.70     28.25 o
  -5   3   1     1977.89     2129.75     60.30 o
  -4   3   1      106.27       83.74      2.92 o
  -3   3   1      285.95      329.04      8.71 o
  -2   3   1     1048.59      955.56     23.94 o
  -1   3   1        0.01        0.07      1.02 o
   0   3   1     2537.37     2392.68     82.15 o
   1   3   1      122.95      103.20      3.47 o
   2   3   1      647.08      585.99     14.91 o
   3   3   1        3.44        3.40      1.97 o
   4   3   1      103.17      113.71      4.55 o
   5   3   1        0.64        0.00      2.72 o
   6   3   1       18.00       15.22      3.94 o
   7   3   1       26.97       16.72      5.98 o
   8   3   1      115.45      152.17     13.80 o
   9   3   1       60.27       74.42     12.03 o
  10   3   1       98.79      120.50     15.02 o
 -10   4   1       37.48       37.31      6.39 o
  -9   4   1        1.78       -2.99      4.82 o
  -8   4   1      660.28      653.94     20.40 o
  -7   4   1      143.79      142.47      6.32 o
  -6   4   1      134.92      132.61      4.69 o
  -5   4   1      592.25      632.54     16.46 o
  -4   4   1      183.57      198.78      5.85 o
  -3   4   1      270.56      243.99      8.09 o
  -2   4   1      250.23      240.87      7.82 o
  -1   4   1       56.34       49.07      2.17 o
   0   4   1      186.79      181.06      5.92 o
   1   4   1      370.55      360.50      9.52 o
   2   4   1       36.35       24.81      2.11 o
   3   4   1       19.42       19.37      2.45 o
   4   4   1      475.74      491.70     13.33 o
   5   4   1      215.53      207.47      8.16 o
   6   4   1       20.33       34.32      4.89 o
   7   4   1       51.35       51.24      7.34 o
   8   4   1      232.68      223.36     17.40 o
   9   4   1       28.15       37.85     10.81 o
 -11   5   1       92.47      148.57     19.37 o
 -10   5   1        0.19        4.69     12.78 o
  -9   5   1      148.99      161.56      7.88 o
  -8   5   1      199.72      190.80      8.02 o
  -7   5   1       26.59       26.84      3.40 o
  -6   5   1      105.60      115.41      3.94 o
  -5   5   1        0.00        4.55      1.83 o
  -4   5   1      535.91      504.48     18.84 o
  -3   5   1     1129.65     1135.75     40.39 o
  -2   5   1     1319.14     1314.32     32.92 o
  -1   5   1      311.50      362.60     11.22 o
   0   5   1       11.90       10.19      1.63 o
   1   5   1      224.20      227.55      7.68 o
   2   5   1        0.22        0.54      1.90 o
   3   5   1        0.41       -0.95      2.31 o
   4   5   1       40.71       30.45      3.40 o
   5   5   1        6.19        5.44      3.94 o
   6   5   1        1.15        7.41      4.49 o
   7   5   1        0.12       -8.43      8.43 o
   8   5   1       43.77       21.41      9.99 o
   9   5   1       42.92       29.56     12.10 o
 -11   6   1        1.26       -1.90     13.46 o
 -10   6   1      262.49      238.05     20.80 o
  -9   6   1       68.78       56.75      5.17 o
  -8   6   1       70.16       69.93      4.83 o
  -7   6   1       11.32       15.90      2.92 o
  -6   6   1      331.38      340.90     10.13 o
  -5   6   1       83.97       87.34      5.10 o
  -4   6   1      432.39      521.89     29.38 o
  -3   6   1      631.41      667.43     19.73 o
  -2   6   1     1574.49     1621.11     46.42 o
  -1   6   1       28.10       28.27      1.97 o
   0   6   1     2881.19     3098.78     76.04 o
   1   6   1      359.77      364.41     11.63 o
   2   6   1      709.48      706.60     18.37 o
   3   6   1      168.36      165.58      5.98 o
   4   6   1      168.82      166.39      6.39 o
   5   6   1       11.61        6.66      4.55 o
   6   6   1      126.91      110.72      7.34 o
   7   6   1       15.63       33.03     10.19 o
   8   6   1        1.26      -10.26     10.26 o
 -11   7   1       59.66       66.80     17.40 o
 -10   7   1       52.75       28.48     13.12 o
  -9   7   1       56.19       52.74      9.11 o
  -8   7   1      446.64      424.67     12.65 o
  -7   7   1      509.42      509.38     14.35 o
  -6   7   1      192.59      225.74      7.48 o
  -5   7   1       30.71       36.49      4.01 o
  -4   7   1      122.30      135.60      6.93 o
  -3   7   1      194.02      197.00      7.21 o
  -2   7   1       25.60       22.56      2.92 o
  -1   7   1      395.15      398.42     10.88 o
   0   7   1      301.94      312.48      8.91 o
   1   7   1        7.00        8.09      2.72 o
   2   7   1      726.00      735.50     19.12 o
   3   7   1        4.80        8.15      3.26 o
   4   7   1      243.58      234.18     10.33 o
   5   7   1        0.16       -4.96      4.96 o
   6   7   1       50.62       58.38      6.86 o
   7   7   1        1.97       12.30     11.01 o
   8   7   1      114.38      108.27     15.84 o
 -11   8   1       60.99       46.82     17.26 o
 -10   8   1       49.99       16.79     13.18 o
  -9   8   1       98.48       76.39      9.58 o
  -8   8   1      224.20      213.50      8.16 o
  -7   8   1      181.23      176.59      8.70 o
  -6   8   1      142.46      137.09      6.32 o
  -5   8   1       71.90       70.41      5.44 o
  -4   8   1       85.04       88.49      5.98 o
  -3   8   1       76.59       63.48      4.21 o
  -2   8   1       14.66       10.19      3.19 o
  -1   8   1      756.31      765.29     19.93 o
   0   8   1      140.45      151.44      5.57 o
   1   8   1      242.07      263.69      9.45 o
   2   8   1        1.38        2.38      3.67 o
   3   8   1       14.70        8.90      4.35 o
   4   8   1      507.10      527.03     17.75 o
   5   8   1       72.26       75.78      8.63 o
   6   8   1       46.28       26.98      8.29 o
   7   8   1        0.22       18.69     12.44 o
 -10   9   1      102.53       75.10     16.99 o
  -9   9   1      101.83       97.73     11.21 o
  -8   9   1       10.13        8.09      4.49 o
  -7   9   1       38.04       31.40      4.83 o
  -6   9   1       12.81       23.17      4.96 o
  -5   9   1      851.66      780.28     29.46 o
  -4   9   1       44.69       57.29      5.44 o
  -3   9   1       78.95       83.12      6.12 o
  -2   9   1        2.82       -0.34      3.33 o
  -1   9   1       12.16        9.99      3.60 o
   0   9   1        0.89       -2.79      3.67 o
   1   9   1      294.11      307.07     11.42 o
   2   9   1       30.69       35.61      6.59 o
   3   9   1       56.92       36.56      7.07 o
   4   9   1      269.75      260.41     13.80 o
   5   9   1        1.27       -2.38      7.68 o
   6   9   1       92.70       93.24     16.51 o
 -10  10   1        3.88       12.30     15.70 o
  -9  10   1       59.84       55.05     10.81 o
  -8  10   1      161.26      159.79      8.50 o
  -7  10   1      641.34      643.98     25.57 o
  -6  10   1      763.04      805.08     31.01 o
  -5  10   1        0.02       -2.72      4.76 o
  -4  10   1      516.19      573.43     22.92 o
  -3  10   1      168.14      161.97      9.45 o
  -2  10   1       23.19       34.93      5.71 o
  -1  10   1      272.00      255.94     10.06 o
   0  10   1       32.90       25.48      5.03 o
   1  10   1      405.67      351.43     13.19 o
   2  10   1       42.08       35.14      5.84 o
   3  10   1       65.14       56.48      8.22 o
   4  10   1       43.21       41.79      8.49 o
   5  10   1      117.90      118.12     11.49 o
  -9  11   1       77.16       55.73     16.79 o
  -8  11   1        3.64       -1.36      5.78 o
  -7  11   1        0.16        3.60      5.91 o
  -6  11   1       75.47       74.55      7.61 o
  -5  11   1      214.95      211.94     11.62 o
  -4  11   1      892.91      833.35     32.11 o
  -3  11   1      178.76      161.63     10.06 o
  -2  11   1        3.08        3.40      5.44 o
  -1  11   1      147.90      146.54      9.86 o
   0  11   1       56.72       65.24      6.46 o
   1  11   1       72.16       65.51      7.00 o
   2  11   1      285.34      288.49     12.58 o
   3  11   1      452.50      439.33     20.67 o
   4  11   1       48.53       40.98      9.99 o
  -8  12   1        0.80        5.50      7.07 o
  -7  12   1       15.39        9.72      6.80 o
  -6  12   1       27.79       26.91      7.27 o
  -5  12   1      130.45      105.21      8.97 o
  -4  12   1       60.38       72.38      8.02 o
  -3  12   1      195.34      235.72     12.98 o
  -2  12   1      371.99      352.83     16.86 o
  -1  12   1       64.26       54.16      7.88 o
   0  12   1       76.45       64.43      8.43 o
   1  12   1       45.28       48.45      7.20 o
   2  12   1       25.64       25.28      7.75 o
   3  12   1       23.50       24.26      8.63 o
  -7  13   1        0.01        7.68      9.31 o
  -6  13   1       20.19       13.86      7.82 o
  -5  13   1        0.00        6.66      7.54 o
  -4  13   1        8.01        4.76      7.20 o
  -3  13   1       23.54       29.22      8.43 o
  -2  13   1       93.12       98.61     10.26 o
  -1  13   1       98.75      127.77     11.15 o
   0  13   1       22.15       35.27      9.31 o
   1  13   1        1.08       -7.88      9.04 o
  -5  14   1       50.59       70.75     12.44 o
  -4  14   1        1.19        4.62     10.74 o
  -3  14   1       79.07       99.09     11.21 o
  -2  14   1        1.01        0.82      8.70 o
  -1  14   1        3.41        3.33      9.45 o
   1 -14   2       17.07       16.24     12.50 o
   2 -14   2       36.04       26.03     11.69 o
   3 -14   2        3.77        7.75     11.28 o
   4 -14   2       13.25        0.34     10.87 o
  -2 -13   2       49.95       32.35     13.25 o
  -1 -13   2       87.65       65.24     13.86 o
   0 -13   2        0.00        0.07      8.43 o
   1 -13   2        5.58        3.74      7.75 o
   2 -13   2       45.34       59.60      9.51 o
   3 -13   2       30.33       28.61      8.49 o
   4 -13   2       16.24       10.87      7.75 o
   5 -13   2      156.93      150.75     13.87 o
   6 -13   2        6.50       10.74      8.97 o
   7 -13   2       54.71       77.95     11.76 o
  -3 -12   2      307.78      307.32     14.27 o
  -2 -12   2       93.06      106.50      8.97 o
  -1 -12   2       12.61        4.28      7.54 o
   0 -12   2       48.64       51.45      8.56 o
   1 -12   2       14.41       10.74      7.14 o
   2 -12   2       20.03        8.56      6.80 o
   3 -12   2       29.36       20.05      6.93 o
   4 -12   2      273.95      274.21     14.14 o
   5 -12   2        0.60       -2.45      6.18 o
   6 -12   2       27.57       19.37      7.07 o
   7 -12   2      174.74      177.67     13.66 o
   8 -12   2        8.99       17.74     14.20 o
  -5 -11   2      162.32      165.70     13.66 o
  -4 -11   2       13.34        3.40      8.63 o
  -3 -11   2       93.31      117.51     11.96 o
  -2 -11   2      164.36      142.46      9.86 o
  -1 -11   2       32.28       34.86      6.25 o
   0 -11   2       29.38       19.10      6.39 o
   1 -11   2       12.00       12.10      5.91 o
   2 -11   2       33.23       44.17      6.73 o
   3 -11   2        3.17        8.29      5.78 o
   4 -11   2       54.51       57.49      7.00 o
   5 -11   2       61.97       66.74      7.07 o
   6 -11   2      114.76      152.04      9.65 o
   7 -11   2       19.05       12.91      6.25 o
   8 -11   2       54.81       72.99     16.04 o
   9 -11   2        0.02        6.80     15.09 o
  -6 -10   2        1.12        5.37      9.79 o
  -5 -10   2       23.60       12.98      9.04 o
  -4 -10   2      307.74      309.36     16.04 o
  -3 -10   2      384.15      366.64     17.06 o
  -2 -10   2      137.51      144.23      9.79 o
  -1 -10   2        9.06       13.93      5.23 o
   0 -10   2      559.29      564.41     18.70 o
   1 -10   2      783.39      781.35     24.15 o
   2 -10   2     1711.42     1596.53     57.81 o
   3 -10   2      225.07      209.29     10.81 o
   4 -10   2     1714.78     1747.33     62.99 o
   5 -10   2       53.84       49.75      6.05 o
   6 -10   2      119.80      145.51      8.84 o
   7 -10   2       69.97       53.21      6.32 o
   8 -10   2      220.97      196.91     14.14 o
   9 -10   2       27.97       33.91     15.15 o
  10 -10   2       64.36       67.01     17.67 o
  -7  -9   2        0.51       13.86     13.59 o
  -6  -9   2       48.39       38.94      9.38 o
  -5  -9   2        0.17       -7.00      7.00 o
  -4  -9   2       24.76       16.11      7.00 o
  -3  -9   2      110.17      128.11      9.45 o
  -2  -9   2       15.07       14.14      5.64 o
  -1  -9   2      310.85      295.93     11.15 o
   0  -9   2      812.86      790.28     24.42 o
   1  -9   2      151.45      166.87      7.41 o
   2  -9   2       10.80       12.30      4.35 o
   3  -9   2     1647.65     1647.33     59.25 o
   4  -9   2     1029.24     1007.88     37.36 o
   5  -9   2      582.74      566.68     29.58 o
   6  -9   2     2418.33     2391.12     84.91 o
   7  -9   2      518.35      560.28     18.77 o
   8  -9   2      433.86      468.29     22.16 o
   9  -9   2        0.02        3.06      9.11 o
  10  -9   2      242.83      283.78     24.20 o
  -7  -8   2        9.69       12.16     12.03 o
  -6  -8   2       90.31       89.23      9.79 o
  -5  -8   2        0.56       -2.45      6.32 o
  -4  -8   2       17.63       15.97      6.18 o
  -3  -8   2      329.83      319.39     11.49 o
  -2  -8   2      244.05      248.26      9.25 o
  -1  -8   2        5.45       18.62      4.62 o
   0  -8   2      267.95      262.34      9.79 o
   1  -8   2      456.11      417.53     13.67 o
   2  -8   2        1.33        2.58      2.99 o
   3  -8   2       91.00       80.81      5.85 o
   4  -8   2       14.28       11.69      2.79 o
   5  -8   2       53.04       51.65      3.94 o
   6  -8   2       33.17       34.66      3.87 o
   7  -8   2       98.15       99.02      5.03 o
   8  -8   2      248.08      233.56     10.94 o
   9  -8   2      725.86      751.33     31.96 o
  10  -8   2        8.55       -7.14     13.93 o
  -8  -7   2       17.71       -4.55     11.62 o
  -7  -7   2        8.23        6.25     10.33 o
  -6  -7   2       60.59       46.21      6.32 o
  -5  -7   2       51.00       60.69      5.91 o
  -4  -7   2       29.36       33.10      4.69 o
  -3  -7   2        0.84        0.54      3.40 o
  -2  -7   2      956.21     1041.46     30.49 o
  -1  -7   2      531.87      513.22     15.78 o
   0  -7   2     1376.61     1399.09     40.73 o
   1  -7   2      316.11      304.88     10.27 o
   2  -7   2        0.02        2.24      2.58 o
   3  -7   2       14.45       23.24      2.51 o
   4  -7   2       18.11       16.92      2.65 o
   5  -7   2      315.68      324.02     10.81 o
   6  -7   2       80.47       62.32      3.74 o
   7  -7   2     1108.13     1187.35     30.76 o
   8  -7   2       41.96       42.75      6.18 o
   9  -7   2       24.33       26.03      8.56 o
  10  -7   2       69.11       78.22     16.04 o
  11  -7   2       53.89       64.90     17.40 o
  -9  -6   2       73.94       75.10     14.82 o
  -8  -6   2       32.41       -0.34     11.08 o
  -7  -6   2        0.07        0.00      7.27 o
  -6  -6   2      100.18      112.28      7.75 o
  -5  -6   2       45.04       49.88      5.10 o
  -4  -6   2      540.63      565.27     17.75 o
  -3  -6   2       69.74       72.65      4.55 o
  -2  -6   2      127.14      118.20      5.23 o
  -1  -6   2      997.81      952.53     27.64 o
   0  -6   2      245.74      262.36      8.97 o
   1  -6   2      260.39      287.53      9.45 o
   2  -6   2      810.30      838.71     21.17 o
   3  -6   2       25.26       35.00      2.51 o
   4  -6   2       86.43      118.67      4.08 o
   5  -6   2       47.18       54.50      2.72 o
   6  -6   2       57.56       63.07      3.26 o
   7  -6   2      867.79      831.81     26.40 o
   8  -6   2      538.24      497.48     21.69 o
   9  -6   2       91.94       85.09     14.34 o
  10  -6   2       74.41       84.75     15.90 o
  11  -6   2       37.93       47.16     16.51 o
  -9  -5   2       99.45      122.40     15.29 o
  -8  -5   2      108.03      109.69     13.80 o
  -7  -5   2        3.71        5.78      6.46 o
  -6  -5   2      329.86      335.16     12.37 o
  -5  -5   2       74.79       74.96      5.30 o
  -4  -5   2       26.22       34.46      3.81 o
  -3  -5   2       30.66       27.73      3.26 o
  -2  -5   2      801.66      883.27     25.73 o
  -1  -5   2      363.89      329.50     10.41 o
   0  -5   2       72.60       84.28      3.87 o
   1  -5   2      889.60      882.15     30.85 o
   2  -5   2      943.10      983.85     24.58 o
   3  -5   2        1.06       -1.70      1.70 o
   4  -5   2      230.82      255.28      7.07 o
   5  -5   2      738.79      735.08     22.79 o
   6  -5   2      460.90      458.87     15.57 o
   7  -5   2       74.32       76.19      5.91 o
   8  -5   2        0.92       -6.46      6.46 o
   9  -5   2      400.60      419.00     28.49 o
  10  -5   2      104.92       94.13     16.18 o
  11  -5   2        8.66        3.87     15.09 o
 -10  -4   2       59.13       47.64     13.05 o
  -9  -4   2      130.26      104.87     13.59 o
  -8  -4   2      138.87      153.60     14.07 o
  -7  -4   2        7.14       11.01      6.25 o
  -6  -4   2       68.13       69.59      5.50 o
  -5  -4   2      137.56      136.69      6.39 o
  -4  -4   2      353.24      400.63     12.85 o
  -3  -4   2      977.09      914.16     26.62 o
  -2  -4   2      978.13     1006.56     29.01 o
  -1  -4   2        3.49        9.45      1.70 o
   0  -4   2      101.87      107.94      5.03 o
   1  -4   2      597.47      635.14     16.27 o
   2  -4   2      438.49      461.19     12.11 o
   3  -4   2      635.35      622.08     15.79 o
   4  -4   2     1831.41     1920.88     56.13 o
   5  -4   2        2.86        9.17      3.19 o
   6  -4   2     1663.49     1658.46     49.19 o
   7  -4   2        5.51        6.73      2.65 o
   8  -4   2      280.29      284.63     10.54 o
   9  -4   2      247.80      209.29     18.83 o
  10  -4   2        2.85       -7.00     12.57 o
 -10  -3   2      607.24      703.96     40.25 o
  -9  -3   2       61.35       48.73     10.26 o
  -8  -3   2      229.13      238.25     17.27 o
  -7  -3   2       17.81       16.31      5.57 o
  -6  -3   2       20.80        8.83      3.74 o
  -5  -3   2       12.84       11.82      3.19 o
  -4  -3   2      119.46      139.82      5.98 o
  -3  -3   2       90.17       77.76      3.81 o
  -2  -3   2      598.84      571.32     20.56 o
  -1  -3   2     5973.89     5718.31    193.80 o
   0  -3   2        0.25       -1.70      1.70 o
   1  -3   2       23.79       25.35      1.29 o
   2  -3   2      127.08       90.96      2.38 o
   3  -3   2     1989.92     1966.86     49.24 o
   4  -3   2     1455.10     1524.90     38.58 o
   5  -3   2     1881.18     1868.92     54.96 o
   6  -3   2        1.57        7.20      1.90 o
   7  -3   2      164.09      151.10      6.66 o
   8  -3   2     1402.98     1433.65     42.34 o
   9  -3   2       54.31       62.25      7.68 o
  10  -3   2      113.05      130.83     11.28 o
 -11  -2   2       18.74       23.11     11.76 o
 -10  -2   2      221.26      202.96     16.86 o
  -9  -2   2       92.56       92.50     11.55 o
  -8  -2   2      259.83      267.01     12.92 o
  -7  -2   2        0.62       -1.77      4.82 o
  -6  -2   2      115.09      119.22      5.78 o
  -5  -2   2     1508.14     1561.80     44.63 o
  -4  -2   2      287.44      280.14      9.25 o
  -3  -2   2        2.68        0.54      2.24 o
  -2  -2   2     2633.57     2540.11     86.62 o
  -1  -2   2        1.79        3.33      1.63 o
   0  -2   2    15548.38    15122.26    510.94 o
   1  -2   2       56.23       42.96      1.36 o
   2  -2   2      434.24      415.43      8.71 o
   3  -2   2     1043.30     1033.54     23.58 o
   4  -2   2      944.42     1036.16     21.38 o
   5  -2   2      978.22      970.23     21.92 o
   6  -2   2     1853.76     1831.64     45.53 o
   7  -2   2      255.26      246.22      9.38 o
   8  -2   2        4.50        1.22      4.55 o
   9  -2   2      208.07      176.86     12.51 o
  10  -2   2      332.86      419.97     24.68 o
  11  -2   2       24.36       52.12     10.60 o
 -11  -1   2      233.96      281.67     20.73 o
 -10  -1   2       46.39       33.50     10.06 o
  -9  -1   2      236.21      219.28     15.77 o
  -8  -1   2       75.03       70.14      6.80 o
  -7  -1   2      169.32      156.74      8.77 o
  -6  -1   2      198.31      197.88      7.55 o
  -5  -1   2     2679.69     2655.62     74.71 o
  -4  -1   2     5181.25     5247.47    178.04 o
  -3  -1   2     1365.39     1226.14     42.30 o
  -2  -1   2     1904.98     1703.17     58.32 o
  -1  -1   2      323.96      312.88     15.79 o
   0  -1   2     7511.29     7136.36    241.28 o
   1  -1   2        8.74        7.27      0.68 o
   2  -1   2     5730.45     5464.64    101.46 o
   3  -1   2      101.91       97.41      2.72 o
   4  -1   2      177.76      158.26      5.03 o
   5  -1   2      392.32      339.34      9.66 o
   6  -1   2       37.52       37.99      4.15 o
   7  -1   2       20.93       26.10      4.62 o
   8  -1   2      796.81      845.77     31.56 o
   9  -1   2       29.84       33.10      7.75 o
  10  -1   2        0.22       -3.81      8.22 o
  11  -1   2        1.50       -9.17     10.06 o
 -11   0   2       80.82      103.91     12.84 o
 -10   0   2      522.23      498.45     28.83 o
  -9   0   2      755.84      821.40     42.92 o
  -8   0   2      349.61      372.02     16.04 o
  -7   0   2      104.65       99.57      6.73 o
  -6   0   2      125.89      138.25      5.64 o
  -5   0   2       20.59       17.40      2.85 o
  -4   0   2     1302.98     1366.71     46.97 o
  -3   0   2    26099.11    27105.29    915.74 o
  -2   0   2    28273.40    29281.27    988.90 o
  -1   0   2       18.08       20.39      1.50 o
   0   0   2        2.70        5.78      1.09 o
   1   0   2      118.14      108.80      2.38 o
   2   0   2     5107.03     4909.60    107.00 o
   3   0   2     6274.59     6038.43    131.63 o
   4   0   2     2229.65     2214.40     54.01 o
   5   0   2      298.61      312.42     12.44 o
   6   0   2       23.48       23.65      4.21 o
   7   0   2       19.05       19.78      4.96 o
   8   0   2      146.32      161.02     12.03 o
   9   0   2       59.11       50.43      9.04 o
  10   0   2       38.03       42.75     10.26 o
  11   0   2       97.34       86.72     13.39 o
 -11   1   2       28.45       19.44      9.24 o
 -10   1   2      127.30      133.01     11.83 o
  -9   1   2        1.08       -0.75      6.32 o
  -8   1   2        2.45        1.16      4.76 o
  -7   1   2      646.27      639.31     23.94 o
  -6   1   2       30.16       22.97      3.81 o
  -5   1   2      656.20      645.75     19.05 o
  -4   1   2       23.63       29.63      2.17 o
  -3   1   2       89.17       69.54      2.85 o
  -2   1   2     9315.71     9238.23    258.34 o
  -1   1   2        9.57        5.10      0.88 o
   0   1   2     7731.10     7559.34    213.54 o
   1   1   2      195.14      187.18      5.03 o
   2   1   2      320.06      330.41      8.64 o
   3   1   2     2817.19     2630.97     64.12 o
   4   1   2     1295.93     1244.44     30.86 o
   5   1   2     1102.87     1129.00     28.25 o
   6   1   2     2268.01     2288.14     79.84 o
   7   1   2      123.09      115.07      7.75 o
   8   1   2      350.81      414.02     24.27 o
   9   1   2        0.81       10.87      8.22 o
  10   1   2       26.35       24.74     10.06 o
 -11   2   2       10.22       11.69      8.90 o
 -10   2   2      239.54      228.73     15.70 o
  -9   2   2      244.41      249.88     16.04 o
  -8   2   2      923.24      882.98     32.45 o
  -7   2   2      165.22      167.55      7.21 o
  -6   2   2      229.12      264.93     11.22 o
  -5   2   2      123.95      138.67      6.66 o
  -4   2   2        6.84        0.07      2.11 o
  -3   2   2     1769.58     1752.87     43.32 o
  -2   2   2      164.31      175.64      4.83 o
  -1   2   2        5.13        6.32      0.95 o
   0   2   2    14769.88    14466.68    488.91 o
   1   2   2    15520.71    14784.10    356.34 o
   2   2   2     1141.83     1065.18     26.38 o
   3   2   2      234.99      231.58      6.80 o
   4   2   2      764.46      731.84     18.71 o
   5   2   2      255.22      255.96      7.95 o
   6   2   2       21.69       21.68      3.81 o
   7   2   2       55.75       59.67      6.46 o
   8   2   2       78.65       74.69      9.92 o
   9   2   2       15.06       10.81      8.83 o
  10   2   2      270.41      294.66     21.28 o
 -12   3   2       50.60       68.77     12.10 o
 -11   3   2        8.37       15.36      8.70 o
 -10   3   2      299.91      321.19     19.51 o
  -9   3   2        0.00       -0.88      5.98 o
  -8   3   2      307.36      288.52     10.81 o
  -7   3   2        2.80        4.42      3.33 o
  -6   3   2        1.38        5.03      3.06 o
  -5   3   2      525.36      539.30     19.86 o
  -4   3   2        9.73       15.90      2.17 o
  -3   3   2        3.97        5.23      1.29 o
  -2   3   2      208.72      192.51      5.44 o
  -1   3   2      536.20      495.50     12.66 o
   0   3   2      297.75      264.54      8.09 o
   1   3   2      127.91      104.01      3.47 o
   2   3   2      656.97      626.98     15.99 o
   3   3   2        9.67        9.11      2.04 o
   4   3   2       58.16       67.76      3.87 o
   5   3   2       93.94       87.47      4.96 o
   6   3   2      656.23      656.47     20.27 o
   7   3   2       30.04       42.07      6.66 o
   8   3   2        9.80       11.42      8.63 o
   9   3   2      187.11      216.55     17.06 o
  10   3   2        0.10        7.14     11.28 o
 -11   4   2        0.20        1.50      7.95 o
 -10   4   2       16.97       16.85      6.05 o
  -9   4   2       52.95       54.23      5.44 o
  -8   4   2      122.38      111.60      6.12 o
  -7   4   2        1.49        1.56      3.06 o
  -6   4   2      344.03      375.53     14.89 o
  -5   4   2      205.84      219.72      7.89 o
  -4   4   2     4804.81     4933.33    141.05 o
  -3   4   2      148.27      139.29      4.42 o
  -2   4   2       54.13       56.41      2.38 o
  -1   4   2       16.42       11.62      1.50 o
   0   4   2      577.77      584.41     14.90 o
   1   4   2     1424.01     1296.92     36.95 o
   2   4   2       13.15       14.61      1.97 o
   3   4   2      303.99      275.57      8.09 o
   4   4   2       98.50      107.52      4.62 o
   5   4   2      188.01      200.66      8.56 o
   6   4   2       17.69       22.63      4.69 o
   7   4   2        9.52        5.71      7.41 o
   8   4   2      100.67       95.15     12.44 o
   9   4   2       98.56       62.59     12.57 o
 -11   5   2        6.88        1.50     14.61 o
 -10   5   2        0.57        2.17      5.50 o
  -9   5   2        3.87       -2.38      4.35 o
  -8   5   2       57.69       49.82      4.62 o
  -7   5   2        0.64        1.56      3.40 o
  -6   5   2      402.37      439.95     14.28 o
  -5   5   2       18.04       20.73      2.79 o
  -4   5   2      298.32      315.02     12.44 o
  -3   5   2      214.90      221.02      7.34 o
  -2   5   2     4953.20     5070.89    124.68 o
  -1   5   2      162.67      192.32      6.73 o
   0   5   2      282.90      288.58      8.02 o
   1   5   2       31.48       32.82      2.79 o
   2   5   2       27.39       20.39      2.38 o
   3   5   2       61.03       61.98      3.60 o
   4   5   2       60.62       54.10      3.94 o
   5   5   2      131.68      130.91      6.80 o
   6   5   2      153.70      151.50      7.88 o
   7   5   2       42.26       60.96     10.74 o
   8   5   2       20.01       23.72     10.81 o
   9   5   2      264.12      193.99     18.08 o
 -11   6   2       35.54       44.99     16.11 o
 -10   6   2        6.26       -2.51     12.84 o
  -9   6   2       20.38       21.13      4.62 o
  -8   6   2        7.77        8.63      3.81 o
  -7   6   2       29.76       27.18      4.08 o
  -6   6   2      287.48      286.08     10.13 o
  -5   6   2        0.00        0.07      2.79 o
  -4   6   2     1360.83     1364.54     48.70 o
  -3   6   2      178.65      199.65      7.07 o
  -2   6   2      291.85      344.12     11.01 o
  -1   6   2     1011.97     1058.19     30.84 o
   0   6   2        0.00        0.68      1.83 o
   1   6   2      390.18      383.12     12.17 o
   2   6   2      171.54      166.74      5.91 o
   3   6   2      150.83      140.97      5.44 o
   4   6   2       19.07       12.78      4.15 o
   5   6   2      606.33      679.71     21.49 o
   6   6   2      302.64      288.16     11.76 o
   7   6   2        1.10        1.16      9.38 o
   8   6   2      131.21      113.70     14.54 o
 -11   7   2       44.74       48.66     16.51 o
 -10   7   2      440.79      482.91     32.97 o
  -9   7   2       21.60       17.40      4.62 o
  -8   7   2      178.71      167.21      7.75 o
  -7   7   2       90.04       98.55      5.51 o
  -6   7   2      367.25      356.81     12.37 o
  -5   7   2      369.64      369.74     14.96 o
  -4   7   2       41.99       45.13      3.33 o
  -3   7   2       56.77       80.74      4.49 o
  -2   7   2      105.80      109.22      5.03 o
  -1   7   2      127.31      131.45      4.69 o
   0   7   2       20.77       22.70      2.65 o
   1   7   2      147.21      161.98      7.07 o
   2   7   2        0.72        1.56      3.06 o
   3   7   2        0.18        1.50      3.19 o
   4   7   2       47.05       38.60      5.03 o
   5   7   2      187.65      162.38      8.50 o
   6   7   2        0.27       -1.50      7.68 o
   7   7   2      171.79      152.52     16.52 o
   8   7   2      164.40      149.12     18.08 o
 -11   8   2        5.91        8.15     14.81 o
 -10   8   2        3.27        9.79     12.78 o
  -9   8   2        3.82        4.69      4.55 o
  -8   8   2      111.57      117.92      6.05 o
  -7   8   2      284.13      276.20      9.18 o
  -6   8   2      387.22      364.97     23.66 o
  -5   8   2      235.91      267.49     12.10 o
  -4   8   2      115.27      122.41      7.82 o
  -3   8   2      289.29      266.50      9.45 o
  -2   8   2      155.29      174.01      7.61 o
  -1   8   2        1.76        5.30      2.38 o
   0   8   2        2.45        2.45      2.51 o
   1   8   2       57.14       58.85      3.81 o
   2   8   2        0.12        0.00      3.67 o
   3   8   2        3.39        3.94      4.28 o
   4   8   2      267.73      271.23     11.01 o
   5   8   2       41.70       31.94      6.18 o
   6   8   2      206.42      159.80     16.79 o
   7   8   2      144.39      132.80     17.20 o
 -11   9   2        2.43        5.78     16.79 o
 -10   9   2        1.03        7.14     14.88 o
  -9   9   2       12.09       15.09      5.50 o
  -8   9   2      372.90      354.87     17.74 o
  -7   9   2      601.02      598.49     19.92 o
  -6   9   2       68.07       90.19      6.73 o
  -5   9   2       34.84       37.65      5.03 o
  -4   9   2       15.95       15.70      4.49 o
  -3   9   2       22.96       15.49      4.42 o
  -2   9   2       13.53        9.51      3.67 o
  -1   9   2       10.74        4.15      3.67 o
   0   9   2       89.97       84.41      5.64 o
   1   9   2       90.85       97.46      6.39 o
   2   9   2       30.41       18.21      6.12 o
   3   9   2        0.00       -5.91      6.18 o
   4   9   2      131.23      137.77     10.81 o
   5   9   2        3.06        3.74      7.61 o
   6   9   2        0.55       -3.19     12.23 o
 -10  10   2        5.42       15.83     14.61 o
  -9  10   2        1.04       -2.04      9.31 o
  -8  10   2       87.73       95.69      7.27 o
  -7  10   2        7.66       13.66      5.44 o
  -6  10   2      489.97      455.62     19.24 o
  -5  10   2      612.53      669.57     26.05 o
  -4  10   2       22.20       41.18      5.78 o
  -3  10   2      327.61      334.14     15.02 o
  -2  10   2       49.32       36.22      4.96 o
  -1  10   2        9.57        7.48      4.49 o
   0  10   2       24.31       31.53      5.16 o
   1  10   2       50.07       49.68      5.78 o
   2  10   2      316.62      316.17     12.51 o
   3  10   2       21.09       19.78      7.82 o
   4  10   2       92.75      116.96     10.94 o
   5  10   2       93.41       74.69     11.01 o
  -9  11   2        1.05        7.54     15.29 o
  -8  11   2       60.34       50.97      6.52 o
  -7  11   2      124.43      113.37      8.84 o
  -6  11   2       63.20       59.33      7.41 o
  -5  11   2      389.42      367.05     16.66 o
  -4  11   2      108.31      108.74      8.63 o
  -3  11   2      214.29      206.70     11.49 o
  -2  11   2       64.17       78.02      7.82 o
  -1  11   2        5.29        3.33      5.10 o
   0  11   2       12.60       21.54      5.84 o
   1  11   2       58.85       64.15      6.86 o
   2  11   2        7.98       10.40      6.39 o
   3  11   2        5.51        7.82      6.59 o
   4  11   2      533.99      496.73     31.62 o
  -8  12   2        7.15       -2.17      7.34 o
  -7  12   2        4.29        2.11      7.00 o
  -6  12   2       13.08        8.97      6.86 o
  -5  12   2        9.38        9.31      6.52 o
  -4  12   2        0.64       -1.36      6.46 o
  -3  12   2        0.12       -1.83      6.52 o
  -2  12   2       18.62       17.40      6.93 o
  -1  12   2       38.76       46.35      7.88 o
   0  12   2      226.34      247.21     13.93 o
   1  12   2       33.02       31.87      7.27 o
   2  12   2       26.58       10.13      7.48 o
   3  12   2        6.72        2.11      9.85 o
  -7  13   2       14.58       23.04      9.92 o
  -6  13   2       21.09       17.67      8.02 o
  -5  13   2       23.77       27.05      8.29 o
  -4  13   2       80.05       87.06      9.65 o
  -3  13   2       21.65       16.79      8.02 o
  -2  13   2        0.02        1.70      7.68 o
  -1  13   2      182.79      160.27     11.83 o
   0  13   2       36.78       36.36      9.38 o
   1  13   2        1.18        4.69      9.24 o
  -5  14   2      139.67      188.13     16.99 o
  -4  14   2       55.28       52.13     10.13 o
  -3  14   2        0.01       -0.54      9.11 o
  -2  14   2       31.22       24.94      9.72 o
   1 -14   3        9.48       12.10     11.76 o
   2 -14   3       15.07       40.09     11.82 o
   3 -14   3       22.81       43.63     12.37 o
   4 -14   3       26.61       27.32     11.48 o
  -2 -13   3        4.71        8.97     13.32 o
  -1 -13   3       15.65       19.16     11.96 o
   0 -13   3      211.32      204.73     13.93 o
   1 -13   3        0.10        2.38      7.81 o
   2 -13   3       52.86       74.42      9.65 o
   3 -13   3       12.88       10.81      7.88 o
   4 -13   3        0.69        3.26      9.45 o
   5 -13   3       95.31       95.35     12.10 o
   6 -13   3       41.81       46.48     10.94 o
  -3 -12   3       43.26       45.87     10.06 o
  -2 -12   3      117.61      147.21     10.19 o
  -1 -12   3       52.73       66.87      9.45 o
   0 -12   3      127.62      117.65     10.26 o
   1 -12   3      370.64      283.89     14.82 o
   2 -12   3      809.54      848.46     33.53 o
   3 -12   3       99.23       90.80      8.90 o
   4 -12   3       20.09       20.18      7.07 o
   5 -12   3       60.83       59.74      8.16 o
   6 -12   3        0.17       -1.70      7.07 o
   7 -12   3      310.45      350.89     21.89 o
   8 -12   3       52.86       83.39     16.45 o
  -5 -11   3        3.33        1.90      9.92 o
  -4 -11   3       97.48       81.01     10.33 o
  -3 -11   3      108.15      120.23     11.08 o
  -2 -11   3      176.64      206.83     10.47 o
  -1 -11   3      110.58      112.41      8.29 o
   0 -11   3      518.72      464.40     20.13 o
   1 -11   3      104.86      111.87      8.90 o
   2 -11   3       32.84       30.65      6.59 o
   3 -11   3      663.04      599.06     24.62 o
   4 -11   3      704.00      683.68     27.20 o
   5 -11   3      254.34      254.97     12.92 o
   6 -11   3        0.80        3.60      6.05 o
   7 -11   3       26.33       23.04      6.93 o
   8 -11   3       60.78       44.45     14.95 o
   9 -11   3       20.73       14.41     14.68 o
  -6 -10   3        4.14        5.10      9.51 o
  -5 -10   3        3.25        4.35      8.77 o
  -4 -10   3       85.23       96.57     10.06 o
  -3 -10   3      428.03      451.50     20.33 o
  -2 -10   3      132.07      173.59     11.96 o
  -1 -10   3       35.69       44.24      5.57 o
   0 -10   3      127.55      121.59      7.07 o
   1 -10   3      142.25      150.96      9.38 o
   2 -10   3     3458.29     3593.62    126.92 o
   3 -10   3       18.98       10.33      5.23 o
   4 -10   3      177.79      172.71      9.72 o
   5 -10   3        9.57        5.57      5.23 o
   6 -10   3       14.48       11.82      5.30 o
   7 -10   3       12.54       16.92      5.23 o
   8 -10   3       22.02       22.09      9.45 o
   9 -10   3       76.12       81.01     17.06 o
  -7  -9   3        8.49       -0.48     14.27 o
  -6  -9   3       14.17       10.94      8.83 o
  -5  -9   3       18.68       26.37      8.02 o
  -4  -9   3       41.13       60.28      8.02 o
  -3  -9   3      286.77      280.89     13.80 o
  -2  -9   3       20.33       20.25      5.84 o
  -1  -9   3      995.08     1006.32     30.62 o
   0  -9   3       37.10       24.81      4.21 o
   1  -9   3      413.60      411.56     13.94 o
   2  -9   3       44.09       36.29      5.16 o
   3  -9   3        8.86        6.12      4.42 o
   4  -9   3      386.97      366.12     15.84 o
   5  -9   3      940.96      984.64     36.47 o
   6  -9   3       35.94       47.71      5.57 o
   7  -9   3        0.89       -2.58      4.35 o
   8  -9   3       14.73       20.18      8.36 o
   9  -9   3        8.21        7.41     13.52 o
  10  -9   3        2.32        1.70     13.73 o
  -8  -8   3        9.96        8.97     13.25 o
  -7  -8   3      171.57      160.81     18.28 o
  -6  -8   3       51.79       71.43      9.24 o
  -5  -8   3       15.68       13.25      6.73 o
  -4  -8   3       22.99       29.63      6.46 o
  -3  -8   3       61.66       67.83      7.07 o
  -2  -8   3       17.54       15.22      3.47 o
  -1  -8   3       73.14       78.29      6.32 o
   0  -8   3       34.92       39.01      4.15 o
   1  -8   3       11.00        3.19      3.13 o
   2  -8   3       19.24       21.54      3.40 o
   3  -8   3      104.82       87.34      6.05 o
   4  -8   3       58.93       64.90      4.01 o
   5  -8   3       31.38       25.69      3.53 o
   6  -8   3       48.62       45.81      4.21 o
   7  -8   3      767.23      885.42     28.16 o
   8  -8   3       28.61       10.74      8.09 o
   9  -8   3      155.55      170.53     12.71 o
  10  -8   3       61.47       57.83     16.11 o
  -8  -7   3       13.77       26.91     12.44 o
  -7  -7   3       72.33       71.70      8.97 o
  -6  -7   3       12.79       11.69      5.71 o
  -5  -7   3      135.74      145.25      7.61 o
  -4  -7   3        9.54        9.24      4.21 o
  -3  -7   3      714.31      744.29     22.45 o
  -2  -7   3       58.53       63.20      4.15 o
  -1  -7   3       16.86       14.54      2.38 o
   0  -7   3        4.26        1.70      2.92 o
   1  -7   3      129.49      127.11      5.51 o
   2  -7   3        0.46        0.41      2.65 o
   3  -7   3       20.25       36.09      2.92 o
   4  -7   3      182.68      143.49      5.78 o
   5  -7   3       27.51       18.96      3.06 o
   6  -7   3      626.11      613.73     16.73 o
   7  -7   3      820.93      813.82     26.19 o
   8  -7   3       52.13       40.71      6.46 o
   9  -7   3       64.86       39.15     13.32 o
  10  -7   3       24.45       30.99     14.95 o
  -9  -6   3        6.01       -3.26     11.89 o
  -8  -6   3       42.68       39.01     11.69 o
  -7  -6   3       16.26       22.77      6.05 o
  -6  -6   3      220.31      219.42      9.65 o
  -5  -6   3       40.93       36.77      4.89 o
  -4  -6   3      204.73      216.30      8.56 o
  -3  -6   3        6.88        2.58      3.06 o
  -2  -6   3      251.11      263.98      9.04 o
  -1  -6   3     1466.04     1389.93     39.65 o
   0  -6   3        1.16        3.81      2.45 o
   1  -6   3      127.74      129.90      5.30 o
   2  -6   3      399.99      374.64     11.77 o
   3  -6   3       10.51       18.42      2.31 o
   4  -6   3       74.20       67.90      3.13 o
   5  -6   3      350.32      343.83     11.22 o
   6  -6   3       36.64       34.93      2.79 o
   7  -6   3       38.62       51.51      5.71 o
   8  -6   3     1079.43     1103.86     34.63 o
   9  -6   3      178.49      167.68     17.94 o
  10  -6   3      200.31      210.91     21.07 o
  11  -6   3      136.16      118.67     19.30 o
  -9  -5   3       20.64       12.98     10.94 o
  -8  -5   3      183.22      180.05     16.45 o
  -7  -5   3       51.87       40.91      6.05 o
  -6  -5   3        4.96        5.37      4.49 o
  -5  -5   3      112.67      109.97      5.98 o
  -4  -5   3       14.77       13.93      3.33 o
  -3  -5   3        0.26        0.48      2.79 o
  -2  -5   3      279.13      306.23      9.93 o
  -1  -5   3      405.03      411.75     12.51 o
   0  -5   3      298.35      312.73     10.06 o
   1  -5   3       87.81      105.83      3.47 o
   2  -5   3       27.51       33.50      1.70 o
   3  -5   3        6.05        7.61      1.70 o
   4  -5   3      497.19      480.12     12.58 o
   5  -5   3       15.64       21.34      1.70 o
   6  -5   3        7.83        8.56      4.08 o
   7  -5   3      147.87      136.48      7.41 o
   8  -5   3       58.90       53.42      7.95 o
   9  -5   3       92.02      101.88     15.16 o
  10  -5   3      329.00      244.99     22.30 o
 -10  -4   3       51.65       51.17     12.98 o
  -9  -4   3      156.22      152.52     15.43 o
  -8  -4   3       32.30       48.93      9.85 o
  -7  -4   3       71.20       74.62      6.12 o
  -6  -4   3     1414.21     1484.18     43.16 o
  -5  -4   3       36.10       47.23      4.35 o
  -4  -4   3      454.32      470.34     14.76 o
  -3  -4   3     1547.46     1502.74     42.87 o
  -2  -4   3     2044.19     2157.86     74.26 o
  -1  -4   3      449.28      380.22     14.22 o
   0  -4   3       40.95       50.97      3.47 o
   1  -4   3      347.28      301.59      8.03 o
   2  -4   3      182.85      172.89      5.03 o
   3  -4   3      966.02      969.82     21.65 o
   4  -4   3       38.67       41.52      1.83 o
   5  -4   3      101.15      105.49      5.51 o
   6  -4   3       13.19       17.80      4.01 o
   7  -4   3      450.97      418.45     13.74 o
   8  -4   3        9.10        8.90      3.67 o
   9  -4   3       66.83       49.41     12.78 o
 -10  -3   3      247.54      296.49     21.68 o
  -9  -3   3       80.05       66.60     11.35 o
  -8  -3   3        3.85       -3.87      7.27 o
  -7  -3   3      589.02      573.36     18.50 o
  -6  -3   3       73.08       78.70      5.23 o
  -5  -3   3      554.43      625.20     19.04 o
  -4  -3   3     4640.81     4839.67    135.35 o
  -3  -3   3       60.93       67.83      4.42 o
  -2  -3   3      192.61      168.61      7.34 o
  -1  -3   3     1101.90     1047.09     36.34 o
   0  -3   3     4870.18     4638.49    157.37 o
   1  -3   3       39.51       33.51      1.50 o
   2  -3   3      215.52      225.27      5.58 o
   3  -3   3       15.39       14.34      1.16 o
   4  -3   3        3.83        2.31      1.43 o
   5  -3   3      179.37      203.52      5.03 o
   6  -3   3        7.11        8.22      2.65 o
   7  -3   3        0.09       -1.63      3.13 o
   8  -3   3       80.15       76.73      5.50 o
   9  -3   3      112.18      130.56     10.33 o
 -11  -2   3       49.63       39.89     12.44 o
 -10  -2   3       23.88       30.04     10.60 o
  -9  -2   3      521.55      593.93     33.66 o
  -8  -2   3      265.84      293.32     14.28 o
  -7  -2   3      204.97      205.35      8.43 o
  -6  -2   3        1.82       -2.45      3.33 o
  -5  -2   3     2762.13     2793.45     78.79 o
  -4  -2   3       69.77       45.06      3.94 o
  -3  -2   3     4345.81     4374.55    148.75 o
  -2  -2   3     4461.72     4401.45    149.49 o
  -1  -2   3     4430.44     4252.64    144.28 o
   0  -2   3     3373.39     3130.89    106.44 o
   1  -2   3       21.28       17.67      1.16 o
   2  -2   3      597.95      571.94     11.03 o
   3  -2   3        0.40       -1.02      1.02 o
   4  -2   3      358.95      326.91      7.41 o
   5  -2   3      113.58       98.01      3.74 o
   6  -2   3       71.90       91.89      4.83 o
   7  -2   3      112.76      122.48      6.18 o
   8  -2   3       14.61       22.77      5.23 o
   9  -2   3       93.75      104.87      9.65 o
  10  -2   3        0.61       -4.28      8.09 o
  11  -2   3       25.18       35.88     10.94 o
 -11  -1   3        8.23       12.44     10.53 o
 -10  -1   3      683.83      691.32     38.63 o
  -9  -1   3      846.47      918.12     48.09 o
  -8  -1   3       89.69       75.37      7.27 o
  -7  -1   3     1437.83     1444.10     51.68 o
  -6  -1   3       28.48       28.27      3.53 o
  -5  -1   3     1753.45     1709.65     59.04 o
  -4  -1   3      124.52      120.32      5.64 o
  -3  -1   3     7622.91     7681.62    260.17 o
  -2  -1   3     2199.88     2196.93     75.05 o
  -1  -1   3      860.81      801.85     27.76 o
   0  -1   3      126.47      105.94      4.42 o
   1  -1   3      959.63      866.91     17.67 o
   2  -1   3      644.63      588.22     12.33 o
   3  -1   3      719.16      673.51     14.16 o
   4  -1   3      198.01      169.82      5.64 o
   5  -1   3      516.98      532.16     14.35 o
   6  -1   3      236.23      255.74     14.82 o
   7  -1   3        6.68        1.09      4.21 o
   8  -1   3        0.28       -2.92      5.84 o
   9  -1   3      112.85      135.93     11.35 o
  10  -1   3       49.48       74.48     10.74 o
  11  -1   3      118.47      125.87     14.07 o
 -11   0   3        7.30        6.86     10.06 o
 -10   0   3       19.29       14.95      8.77 o
  -9   0   3        6.43        9.17      7.14 o
  -8   0   3      988.22     1017.26     37.49 o
  -7   0   3      624.94      642.34     24.35 o
  -6   0   3      174.52      217.73      9.45 o
  -5   0   3       24.67       22.36      3.06 o
  -4   0   3     1604.87     1622.12     55.73 o
  -3   0   3     3284.10     3257.10    110.67 o
  -2   0   3    21826.02    21950.22    741.46 o
  -1   0   3      195.58      184.41      7.01 o
   0   0   3      644.84      588.37     14.73 o
   1   0   3      150.23      146.26      3.40 o
   2   0   3       18.22       21.41      1.36 o
   3   0   3     2794.92     2663.27     58.50 o
   4   0   3     1098.22     1149.67     28.67 o
   5   0   3      327.28      305.15     10.34 o
   6   0   3      360.03      359.68     19.79 o
   7   0   3      498.08      475.93     19.18 o
   8   0   3       64.93       79.17      8.90 o
   9   0   3       19.50       12.23      7.88 o
  10   0   3       35.28       38.19     10.40 o
 -11   1   3       18.55        8.22      8.97 o
 -10   1   3       69.26       70.95     10.06 o
  -9   1   3      115.39      136.20     11.15 o
  -8   1   3       12.51       16.92      5.10 o
  -7   1   3        2.14        5.37      4.01 o
  -6   1   3       84.17       88.02      4.89 o
  -5   1   3      974.70      947.22     32.95 o
  -4   1   3     1859.51     1936.07     54.88 o
  -3   1   3     6638.41     6386.86    178.94 o
  -2   1   3     2805.09     2759.71     77.68 o
  -1   1   3      418.96      399.40     14.23 o
   0   1   3    35067.44    36200.50   1728.91 o
   1   1   3      785.11      641.09     18.40 o
   2   1   3     1369.42     1310.12     32.20 o
   3   1   3      642.89      616.11     15.72 o
   4   1   3      519.05      501.80     13.26 o
   5   1   3        2.24        2.51      2.38 o
   6   1   3       67.84       62.05      5.78 o
   7   1   3       19.27       39.48      5.71 o
   8   1   3      513.25      541.79     29.92 o
   9   1   3      262.59      279.44     18.69 o
  10   1   3        0.08        4.55      9.79 o
 -12   2   3        7.20       17.33     10.81 o
 -11   2   3      127.55      122.95     12.57 o
 -10   2   3        1.14        3.87      7.34 o
  -9   2   3        9.59        9.38      6.46 o
  -8   2   3       36.11       40.37      5.50 o
  -7   2   3       25.36       26.50      4.42 o
  -6   2   3       43.52       32.76      3.94 o
  -5   2   3       51.91       45.40      2.92 o
  -4   2   3       21.88       14.00      1.97 o
  -3   2   3     1929.37     1862.91     46.06 o
  -2   2   3     1090.06     1088.65     31.10 o
  -1   2   3       43.95       34.12      1.56 o
   0   2   3     6510.00     6271.07    217.16 o
   1   2   3    27506.77    27606.02    765.82 o
   2   2   3     5884.21     5789.84    140.18 o
   3   2   3       10.78        9.45      1.97 o
   4   2   3       92.62      102.29      4.15 o
   5   2   3      713.74      706.42     21.23 o
   6   2   3      439.37      420.62     17.27 o
   7   2   3       25.65       17.53      5.78 o
   8   2   3       90.08       88.49     10.60 o
   9   2   3        0.00        6.46      9.11 o
  10   2   3        9.88       10.06     10.87 o
 -12   3   3       79.96      100.51     12.64 o
 -11   3   3        8.25       10.47      8.43 o
 -10   3   3       51.41       57.63      8.49 o
  -9   3   3      357.85      356.10     20.46 o
  -8   3   3        1.12       -1.36      4.01 o
  -7   3   3      146.78      170.47      8.56 o
  -6   3   3      290.34      301.60     12.51 o
  -5   3   3      399.63      392.75     15.17 o
  -4   3   3      272.31      308.37      9.59 o
  -3   3   3       72.02       72.66      2.79 o
  -2   3   3       50.23       45.54      2.11 o
  -1   3   3       11.62        9.24      1.29 o
   0   3   3       66.81       84.15      3.40 o
   1   3   3     2876.16     2854.96     80.02 o
   2   3   3     4962.41     4705.94    114.23 o
   3   3   3    11526.82    11401.25    275.54 o
   4   3   3      216.56      242.96      7.61 o
   5   3   3        0.06        1.97      3.40 o
   6   3   3      136.96      145.86      9.04 o
   7   3   3      450.68      508.23     28.62 o
   8   3   3        6.31       -8.29      8.29 o
   9   3   3       13.78       14.00     10.06 o
  10   3   3        3.59        7.75     11.82 o
 -12   4   3       18.94        2.11      9.72 o
 -11   4   3       92.18       85.43     10.53 o
 -10   4   3       58.71       60.76      7.07 o
  -9   4   3        2.38        3.94      4.55 o
  -8   4   3        1.11        2.38      3.81 o
  -7   4   3       21.15       23.99      4.15 o
  -6   4   3      143.04      132.95      6.80 o
  -5   4   3        3.24        4.08      2.72 o
  -4   4   3       81.00       97.53      3.60 o
  -3   4   3       29.51       27.32      2.04 o
  -2   4   3     1940.43     1920.36     47.66 o
  -1   4   3      346.29      395.51     10.47 o
   0   4   3      112.06      100.40      3.47 o
   1   4   3      132.34      168.99      6.12 o
   2   4   3        5.84        4.62      1.97 o
   3   4   3      895.30      905.04     23.07 o
   4   4   3       88.48       97.94      4.55 o
   5   4   3      101.51       91.75      5.64 o
   6   4   3       12.97       24.06      5.91 o
   7   4   3       87.55       76.39     10.81 o
   8   4   3      165.21      149.39     14.55 o
   9   4   3       51.32       39.14     11.62 o
 -11   5   3       26.02       25.62      7.41 o
 -10   5   3       80.81       55.59      6.86 o
  -9   5   3      175.13      186.30      8.70 o
  -8   5   3       65.67       63.48      5.78 o
  -7   5   3       25.34       25.35      4.21 o
  -6   5   3        1.49        0.14      3.33 o
  -5   5   3      233.47      253.58      8.97 o
  -4   5   3     3619.31     3903.80    110.14 o
  -3   5   3      131.29      154.91      5.71 o
  -2   5   3     1022.29     1069.55     31.40 o
  -1   5   3      337.46      366.27     11.49 o
   0   5   3     1423.14     1408.89     35.03 o
   1   5   3      413.47      460.83     14.21 o
   2   5   3       87.01       81.76      3.74 o
   3   5   3      230.75      236.30      7.68 o
   4   5   3        0.71        1.50      3.47 o
   5   5   3      198.71      212.62      9.45 o
   6   5   3      200.94      147.50     10.26 o
   7   5   3        5.80        2.65      8.63 o
   8   5   3        1.35        6.05      9.85 o
   9   5   3        6.33       -8.15     11.14 o
 -11   6   3       93.42       93.86     16.65 o
 -10   6   3      138.42      101.88      8.09 o
  -9   6   3        0.26        0.20      4.49 o
  -8   6   3      126.96      132.94      7.88 o
  -7   6   3      191.02      203.99      9.79 o
  -6   6   3      152.46      155.86      6.73 o
  -5   6   3        6.45        3.74      2.99 o
  -4   6   3       85.31       93.05      4.28 o
  -3   6   3      465.93      504.79     19.11 o
  -2   6   3     4847.81     5239.38    147.87 o
  -1   6   3       42.77       48.59      3.33 o
   0   6   3     1140.36     1328.05     33.30 o
   1   6   3      280.94      281.26      9.59 o
   2   6   3       71.47       83.46      4.76 o
   3   6   3       20.19       10.67      3.06 o
   4   6   3      246.99      282.17     10.54 o
   5   6   3      135.83      134.44      7.34 o
   6   6   3       57.21       57.63      8.36 o
   7   6   3       63.56       57.29     12.23 o
   8   6   3      103.32      112.89     15.09 o
 -11   7   3        2.60       -8.43     15.09 o
 -10   7   3      103.09      100.93      7.88 o
  -9   7   3       35.26       33.10      5.03 o
  -8   7   3      719.86      727.60     27.95 o
  -7   7   3       58.49       54.44      4.69 o
  -6   7   3      158.21      167.21      7.20 o
  -5   7   3       97.29       95.70      6.05 o
  -4   7   3      172.69      178.70      8.50 o
  -3   7   3      261.60      281.59      9.65 o
  -2   7   3      180.20      203.66      8.23 o
  -1   7   3       28.57       26.37      2.51 o
   0   7   3       65.03       79.65      4.01 o
   1   7   3        2.54        3.26      3.06 o
   2   7   3        1.59        1.02      3.40 o
   3   7   3      421.53      427.60     14.35 o
   4   7   3       43.81       39.14      5.37 o
   5   7   3       80.83      102.22      7.20 o
   6   7   3       61.75       76.46     13.39 o
   7   7   3      254.56      227.44     19.78 o
 -11   8   3        4.19       -2.04     16.24 o
 -10   8   3       31.13       23.85     14.41 o
  -9   8   3        2.65        2.38      4.62 o
  -8   8   3       14.39        7.00      4.28 o
  -7   8   3       76.88       81.35      5.64 o
  -6   8   3       21.47       31.40      4.89 o
  -5   8   3      199.86      198.21      9.72 o
  -4   8   3       96.75       89.44      6.12 o
  -3   8   3        4.40        1.22      3.06 o
  -2   8   3        9.97       11.69      3.40 o
  -1   8   3      106.08      114.46      4.76 o
   0   8   3      134.75      135.53      5.44 o
   1   8   3       75.86       74.69      4.35 o
   2   8   3        0.01       -2.99      3.87 o
   3   8   3      227.87      247.63     16.99 o
   4   8   3      144.32      159.38     10.53 o
   5   8   3       48.95       39.01      6.80 o
   6   8   3        0.03       13.66     12.57 o
   7   8   3       40.56       27.12     14.61 o
 -11   9   3       49.62       62.39     18.35 o
 -10   9   3       42.87       27.39     14.07 o
  -9   9   3       95.17       85.50      7.61 o
  -8   9   3      839.26      831.23     26.39 o
  -7   9   3       67.94       48.59      8.09 o
  -6   9   3       20.01       25.14      5.10 o
  -5   9   3       16.22       24.12      4.82 o
  -4   9   3       17.72       17.19      4.49 o
  -3   9   3       88.33       91.34      5.44 o
  -2   9   3       40.06       27.52      4.21 o
  -1   9   3       49.72       52.74      4.89 o
   0   9   3      267.92      245.54      9.72 o
   1   9   3       41.14       44.72      5.16 o
   2   9   3       28.93       29.49      6.39 o
   3   9   3        7.58        1.83      6.39 o
   4   9   3        8.84       21.75      7.61 o
   5   9   3       11.85        4.49      8.36 o
 -10  10   3       35.65       19.57     16.24 o
  -9  10   3      986.20      971.95     31.29 o
  -8  10   3      331.53      295.98     12.24 o
  -7  10   3      252.36      254.29     13.05 o
  -6  10   3      796.57      750.42     29.04 o
  -5  10   3      460.05      404.42     17.34 o
  -4  10   3       17.87       16.04      4.96 o
  -3  10   3       98.42       92.50      7.34 o
  -2  10   3        0.21        2.85      4.21 o
  -1  10   3      136.33      123.36      7.07 o
   0  10   3       38.55       40.64      5.44 o
   1  10   3       16.75       22.29      5.44 o
   2  10   3      366.36      335.63     13.26 o
   3  10   3        0.70       -1.43      7.07 o
   4  10   3       38.05       42.00      9.24 o
   5  10   3       26.43       31.26      9.99 o
  -9  11   3        7.27        3.53      7.07 o
  -8  11   3        4.82        6.73      5.91 o
  -7  11   3      553.21      559.45     23.25 o
  -6  11   3     1079.79     1001.37     37.96 o
  -5  11   3        0.45        7.00      5.84 o
  -4  11   3      323.52      295.92     14.28 o
  -3  11   3      316.84      300.47     14.41 o
  -2  11   3      262.13      223.91     12.03 o
  -1  11   3      154.29      147.08      8.36 o
   0  11   3      150.27      127.64      8.09 o
   1  11   3      144.59      152.31      9.04 o
   2  11   3        0.15       -1.16      6.32 o
   3  11   3        2.76       -1.29      8.83 o
   4  11   3        8.57        4.69      9.72 o
  -8  12   3       15.16       13.46      7.54 o
  -7  12   3        0.13       -2.99      7.00 o
  -6  12   3        0.00        0.75      6.93 o
  -5  12   3       19.16       23.45      7.34 o
  -4  12   3      341.74      341.87     16.66 o
  -3  12   3      125.68      142.52     10.60 o
  -2  12   3       47.41       46.76      7.95 o
  -1  12   3       51.03       36.43      7.95 o
   0  12   3       98.76       88.69      9.38 o
   1  12   3       22.04       22.02      7.20 o
   2  12   3       19.42        8.36      9.17 o
  -7  13   3       77.14       87.26     11.83 o
  -6  13   3       12.63        6.52      7.88 o
  -5  13   3       13.96       20.93      8.15 o
  -4  13   3      117.57      137.22     11.42 o
  -3  13   3      175.85      198.19     13.19 o
  -2  13   3       26.51       19.03      8.56 o
  -1  13   3       38.27       50.90      9.45 o
   0  13   3       31.71       46.35     12.71 o
   1  13   3        2.17       -5.98     11.82 o
  -4  14   3       24.15       36.56      9.79 o
  -3  14   3       99.22      104.25     11.55 o
   2 -14   4        5.53       21.75     12.10 o
   3 -14   4        0.68       -2.11     11.08 o
  -2 -13   4       40.33       54.64     14.82 o
  -1 -13   4       22.62       14.88     12.10 o
   0 -13   4       11.30       40.30     12.71 o
   1 -13   4       77.92       81.96     12.78 o
   2 -13   4        7.17        5.50     10.53 o
   3 -13   4       23.68        9.92     10.06 o
   4 -13   4       79.74       66.47     11.42 o
   5 -13   4       88.18      120.63     13.59 o
   6 -13   4        0.37        2.38      9.92 o
  -3 -12   4        8.74       14.27      9.58 o
  -2 -12   4       23.49        8.29      8.70 o
  -1 -12   4      182.98      188.20     12.78 o
   0 -12   4       12.47       28.07      8.15 o
   1 -12   4       25.59       23.79      7.54 o
   2 -12   4        0.04        2.58      7.07 o
   3 -12   4      147.05      172.91     11.62 o
   4 -12   4        8.85       10.74      7.07 o
   5 -12   4       28.49        8.70      7.34 o
   6 -12   4       21.64       33.16      9.38 o
   7 -12   4       13.13        4.35      9.04 o
  -5 -11   4      289.79      325.26     18.96 o
  -4 -11   4      241.11      259.72     15.29 o
  -3 -11   4        0.04       -7.34      7.88 o
  -2 -11   4      348.90      369.00     14.55 o
  -1 -11   4       86.11       78.77      7.27 o
   0 -11   4       17.56       12.50      6.46 o
   1 -11   4      110.80      124.51      9.31 o
   2 -11   4       44.17       51.58      7.41 o
   3 -11   4      727.03      698.87     27.75 o
   4 -11   4      101.41       96.85      8.29 o
   5 -11   4      323.31      394.89     17.74 o
   6 -11   4       58.45       75.78      7.95 o
   7 -11   4       57.04       68.91      8.09 o
   8 -11   4      137.13      116.49     18.01 o
  -6 -10   4      189.49      167.54     13.80 o
  -5 -10   4      166.67      158.36     12.78 o
  -4 -10   4        0.42        1.22      8.02 o
  -3 -10   4      313.42      330.92     15.97 o
  -2 -10   4      487.69      520.62     21.69 o
  -1 -10   4      622.55      614.28     20.20 o
   0 -10   4      651.17      676.13     21.56 o
   1 -10   4      300.13      298.77     14.00 o
   2 -10   4      728.31      719.66     28.02 o
   3 -10   4       10.63        4.69      5.44 o
   4 -10   4      166.79      197.52     10.74 o
   5 -10   4        3.23       -4.21      5.23 o
   6 -10   4      372.43      369.90     16.52 o
   7 -10   4      219.60      218.80     13.73 o
   8 -10   4        0.00       -2.04      9.04 o
   9 -10   4       11.92        8.83     14.54 o
  -7  -9   4      139.71      154.69     18.76 o
  -6  -9   4      165.96      176.71     13.25 o
  -5  -9   4        1.19        1.22      7.61 o
  -4  -9   4        0.09        1.50      6.66 o
  -3  -9   4      136.16      139.47      9.65 o
  -2  -9   4      123.28      109.97      8.29 o
  -1  -9   4       78.78       84.95      6.18 o
   0  -9   4       40.22       47.98      4.96 o
   1  -9   4      336.55      347.07     12.31 o
   2  -9   4       80.71       89.58      6.93 o
   3  -9   4      299.97      284.64     12.98 o
   4  -9   4     3278.02     3212.18    113.53 o
   5  -9   4        2.79        4.49      4.96 o
   6  -9   4      209.18      198.00     10.13 o
   7  -9   4      786.12      792.35     32.65 o
   8  -9   4      390.16      408.64     20.39 o
   9  -9   4      120.94      129.47     17.81 o
  10  -9   4      125.73      127.02     19.57 o
  -8  -8   4       23.54       13.05     13.25 o
  -7  -8   4      127.18      113.57     11.28 o
  -6  -8   4       15.08        9.31      7.75 o
  -5  -8   4       16.23       15.90      6.73 o
  -4  -8   4        1.22        7.27      5.91 o
  -3  -8   4       40.03       35.95      6.12 o
  -2  -8   4       25.12       35.54      3.81 o
  -1  -8   4       14.57       22.63      5.03 o
   0  -8   4        0.42        0.07      3.33 o
   1  -8   4       34.08       33.84      3.94 o
   2  -8   4      394.75      380.09     12.51 o
   3  -8   4      286.97      295.59     12.98 o
   4  -8   4        5.53        9.17      3.13 o
   5  -8   4       13.26        7.34      3.47 o
   6  -8   4     1728.13     1687.11     43.24 o
   7  -8   4        4.56        0.61      6.66 o
   8  -8   4       72.07       67.76      9.24 o
   9  -8   4      122.69      105.21     11.76 o
  10  -8   4      163.77      142.39     19.51 o
  -8  -7   4       98.47      121.38     15.97 o
  -7  -7   4       18.38       13.93      8.22 o
  -6  -7   4       26.27       24.67      6.18 o
  -5  -7   4      143.57      155.99      8.09 o
  -4  -7   4       33.03       30.38      4.62 o
  -3  -7   4      508.49      520.22     16.52 o
  -2  -7   4      496.54      502.28     15.78 o
  -1  -7   4      321.27      292.63      9.79 o
   0  -7   4       43.13       26.50      3.40 o
   1  -7   4       21.67       29.43      3.26 o
   2  -7   4        0.01        3.81      2.72 o
   3  -7   4      288.62      300.23     12.71 o
   4  -7   4     1206.91     1268.47     36.96 o
   5  -7   4        1.21        1.16      3.06 o
   6  -7   4       55.02       49.95      3.74 o
   7  -7   4       68.03       56.88      6.32 o
   8  -7   4      174.78      160.47      9.45 o
   9  -7   4       29.11        7.41     12.57 o
  10  -7   4        5.81        3.87     14.47 o
  -9  -6   4       37.18       51.31     13.52 o
  -8  -6   4        0.02       11.89     10.74 o
  -7  -6   4      127.15      130.43      8.29 o
  -6  -6   4       66.31       77.54      6.32 o
  -5  -6   4      275.06      277.56     10.54 o
  -4  -6   4        0.72        1.97      3.60 o
  -3  -6   4      168.75      161.98      6.80 o
  -2  -6   4      759.32      757.88     22.45 o
  -1  -6   4        0.03        3.40      2.24 o
   0  -6   4     2847.32     2969.73     84.48 o
   1  -6   4      201.39      207.75      6.12 o
   2  -6   4      295.45      315.34      8.70 o
   3  -6   4        3.45        6.25      1.97 o
   4  -6   4       27.28       29.02      2.99 o
   5  -6   4       53.89       48.18      3.26 o
   6  -6   4      308.37      304.57      9.31 o
   7  -6   4      196.97      185.77      8.97 o
   8  -6   4       33.38       35.81      6.46 o
   9  -6   4      233.86      220.77     19.51 o
  10  -6   4        0.34       20.25     14.54 o
  -9  -5   4      127.45      112.14     14.34 o
  -8  -5   4       27.90       31.12     10.81 o
  -7  -5   4        6.90       15.83      5.50 o
  -6  -5   4       31.62       35.95      5.16 o
  -5  -5   4       40.90       42.00      4.89 o
  -4  -5   4      142.88      161.16      6.87 o
  -3  -5   4      164.84      178.30      7.07 o
  -2  -5   4        8.55        8.09      3.26 o
  -1  -5   4     3497.15     3447.19    117.81 o
   0  -5   4     4490.86     4606.83    130.09 o
   1  -5   4      767.90      810.83     20.42 o
   2  -5   4     4298.50     4771.23    116.43 o
   3  -5   4      129.37      148.45      4.83 o
   4  -5   4       82.76       90.26      3.13 o
   5  -5   4      115.31      126.62      3.94 o
   6  -5   4       79.49       80.94      4.08 o
   7  -5   4       43.59       54.71      5.71 o
   8  -5   4       24.84       24.60      7.34 o
   9  -5   4       50.46       39.14     12.16 o
  10  -5   4      383.24      463.36     31.54 o
 -10  -4   4       15.32       -5.16     11.28 o
  -9  -4   4        8.10       23.31      9.99 o
  -8  -4   4       26.42       18.55      9.17 o
  -7  -4   4        0.00       -2.04      4.82 o
  -6  -4   4       48.37       56.68      5.71 o
  -5  -4   4       69.46       84.48      5.17 o
  -4  -4   4       45.90       46.01      4.76 o
  -3  -4   4       20.39       21.07      3.67 o
  -2  -4   4     2063.14     2238.48     76.91 o
  -1  -4   4      124.93      142.68      6.66 o
   0  -4   4      254.32      273.76     10.61 o
   1  -4   4     1462.82     1418.68     35.12 o
   2  -4   4     1773.49     1951.18     55.80 o
   3  -4   4       20.28       20.52      1.70 o
   4  -4   4     2000.06     2229.38     45.15 o
   5  -4   4       17.89       17.60      1.77 o
   6  -4   4      446.21      467.90     13.26 o
   7  -4   4       68.06       78.50      4.76 o
   8  -4   4      107.54      117.99      6.46 o
   9  -4   4       10.80       30.65     12.57 o
 -10  -3   4       13.24       24.46     11.01 o
  -9  -3   4      114.32      113.50     12.57 o
  -8  -3   4        8.62        9.79      8.02 o
  -7  -3   4      314.43      332.50     12.17 o
  -6  -3   4      200.24      190.33      8.56 o
  -5  -3   4      591.48      617.48     23.06 o
  -4  -3   4      231.86      223.74      9.79 o
  -3  -3   4     1244.79     1193.51     41.76 o
  -2  -3   4        0.51       -2.31      2.31 o
  -1  -3   4       66.02       52.27      3.47 o
   0  -3   4      226.90      195.50      7.75 o
   1  -3   4       97.16       99.24      2.99 o
   2  -3   4      419.25      419.79      9.86 o
   3  -3   4      410.63      429.11      9.25 o
   4  -3   4       25.96       25.89      1.70 o
   5  -3   4      145.66      123.71      3.74 o
   6  -3   4      361.62      402.37     13.19 o
   7  -3   4        5.67        6.93      3.60 o
   8  -3   4      339.05      341.68     12.58 o
   9  -3   4      148.88      150.61     11.08 o
 -11  -2   4      125.29      114.25     14.82 o
 -10  -2   4      199.21      191.95     16.38 o
  -9  -2   4       31.30       54.57      9.92 o
  -8  -2   4       23.01       16.85      6.25 o
  -7  -2   4        5.73        4.96      4.01 o
  -6  -2   4      499.75      479.44     18.63 o
  -5  -2   4      255.27      254.06     11.08 o
  -4  -2   4     3059.21     3004.59    102.82 o
  -3  -2   4     1906.69     1825.43     62.73 o
  -2  -2   4      678.08      559.09     20.08 o
  -1  -2   4     2560.39     2440.77     83.30 o
   0  -2   4       44.50       44.93      2.79 o
   1  -2   4       31.24       37.92      1.77 o
   2  -2   4      792.94      719.88     14.98 o
   3  -2   4     1261.82     1233.68     25.42 o
   4  -2   4      224.69      258.96      6.12 o
   5  -2   4      139.70      149.27      4.69 o
   6  -2   4      579.68      562.53     17.68 o
   7  -2   4       27.98       30.45      4.21 o
   8  -2   4      317.69      319.37     19.17 o
   9  -2   4        6.22        0.54      6.46 o
  10  -2   4        5.58       -4.62      7.82 o
 -11  -1   4       98.29      103.57     13.73 o
 -10  -1   4       49.41       43.97      9.99 o
  -9  -1   4      130.44      165.90     13.73 o
  -8  -1   4     1498.22     1562.89     56.23 o
  -7  -1   4      878.50      904.14     26.94 o
  -6  -1   4      320.51      269.44     11.42 o
  -5  -1   4       49.48       42.48      4.08 o
  -4  -1   4       42.48       43.63      4.08 o
  -3  -1   4      334.31      343.27     12.92 o
  -2  -1   4      166.55      137.95      6.12 o
  -1  -1   4     3632.58     3315.89    112.69 o
   0  -1   4      905.57      788.20     27.41 o
   1  -1   4      247.65      233.96      5.17 o
   2  -1   4      430.28      453.12      8.91 o
   3  -1   4      479.67      453.90      9.86 o
   4  -1   4      268.48      273.26      8.02 o
   5  -1   4      441.63      425.98     11.97 o
   6  -1   4      729.13      734.28     26.87 o
   7  -1   4       98.37       86.93      6.59 o
   8  -1   4       40.83       43.77      7.14 o
   9  -1   4        5.85       -4.55      7.48 o
  10  -1   4      126.77      148.09     13.46 o
 -11   0   4       25.15       36.29     10.60 o
 -10   0   4       32.83       40.03      9.38 o
  -9   0   4       40.22       33.98      7.88 o
  -8   0   4       44.47       54.84      6.80 o
  -7   0   4      580.95      583.13     21.63 o
  -6   0   4     4728.17     4700.78    160.01 o
  -5   0   4     9855.52    10220.58    346.05 o
  -4   0   4      330.48      269.17     10.61 o
  -3   0   4       16.13       16.92      2.45 o
  -2   0   4      609.28      507.43     18.18 o
  -1   0   4      131.67      115.31      5.24 o
   0   0   4       23.15       31.06      1.50 o
   1   0   4     5079.58     4977.50     99.89 o
   2   0   4     1455.83     1343.63     33.22 o
   3   0   4      127.13      136.70      4.15 o
   4   0   4      361.72      362.65      9.86 o
   5   0   4      192.58      166.95      6.66 o
   6   0   4       12.39       12.16      4.35 o
   7   0   4       43.09       40.78      5.71 o
   8   0   4       19.55       17.06      6.73 o
   9   0   4        0.09        0.82      7.88 o
  10   0   4      140.98      145.65     13.73 o
 -11   1   4       89.54       75.03     11.28 o
 -10   1   4       24.71       18.01      8.56 o
  -9   1   4       39.79       52.33      8.16 o
  -8   1   4       43.91       50.77      5.91 o
  -7   1   4      146.66      158.17     10.94 o
  -6   1   4      417.62      389.93     14.82 o
  -5   1   4      775.69      771.63     27.29 o
  -4   1   4     2116.05     2042.20     57.97 o
  -3   1   4     4123.89     4188.00    117.59 o
  -2   1   4      586.53      532.92     15.59 o
  -1   1   4       91.60       89.60      3.33 o
   0   1   4        0.07       -0.34      1.63 o
   1   1   4       90.63      103.59      3.26 o
   2   1   4       50.05       58.18      2.24 o
   3   1   4      354.27      364.58      8.84 o
   4   1   4     2989.56     2952.56     72.14 o
   5   1   4      395.14      392.14     12.65 o
   6   1   4      460.91      451.78     18.29 o
   7   1   4      160.86      158.98      9.18 o
   8   1   4        6.78        9.24      7.27 o
   9   1   4        0.40       -1.09      8.29 o
  10   1   4       64.00       58.99     11.76 o
 -12   2   4       67.06      114.24     13.93 o
 -11   2   4       27.97       56.75     10.47 o
 -10   2   4      715.30      736.38     39.24 o
  -9   2   4       37.17       42.41      7.68 o
  -8   2   4       14.89        8.56      5.64 o
  -7   2   4      336.09      335.19     19.04 o
  -6   2   4      139.01      133.70      5.44 o
  -5   2   4      352.68      361.09     11.36 o
  -4   2   4      130.85      106.04      4.28 o
  -3   2   4       31.57       37.24      2.11 o
  -2   2   4       96.71      101.01      3.33 o
  -1   2   4      150.92      148.35      5.03 o
   0   2   4      787.66      693.52     24.52 o
   1   2   4      614.50      603.49     17.63 o
   2   2   4       89.91       68.92      2.99 o
   3   2   4      240.01      290.58      8.36 o
   4   2   4        3.13        4.76      2.45 o
   5   2   4      655.39      650.82     19.86 o
   6   2   4      211.30      212.62     10.74 o
   7   2   4        0.89        2.24      6.80 o
   8   2   4      228.16      203.65     15.29 o
   9   2   4       27.54        8.15      9.31 o
  10   2   4        4.37        5.30     10.87 o
 -12   3   4       23.43       14.54     10.47 o
 -11   3   4       16.07        7.00      8.49 o
 -10   3   4        4.77        6.32      7.20 o
  -9   3   4      119.63      116.56      9.72 o
  -8   3   4      327.23      364.80     15.70 o
  -7   3   4      493.65      537.98     21.01 o
  -6   3   4      186.43      200.12      9.38 o
  -5   3   4      873.51      934.74     27.16 o
  -4   3   4      210.50      188.12      6.59 o
  -3   3   4       60.04       79.66      3.06 o
  -2   3   4      389.07      380.67     10.07 o
  -1   3   4       33.02       34.52      1.77 o
   0   3   4      981.49      934.78     26.84 o
   1   3   4       85.20      107.12      4.35 o
   2   3   4        0.81       -0.07      1.83 o
   3   3   4     1869.93     1883.43     46.57 o
   4   3   4       90.67      114.05      4.83 o
   5   3   4      269.12      243.24      9.18 o
   6   3   4      183.16      172.10      9.79 o
   7   3   4      136.57      141.57     12.71 o
   8   3   4        2.86       -2.58      8.63 o
   9   3   4       75.90       77.75     12.64 o
 -12   4   4       18.07       13.25      9.72 o
 -11   4   4       21.19       20.05      8.77 o
 -10   4   4      200.88      222.20     15.09 o
  -9   4   4       13.75       21.75      5.50 o
  -8   4   4       26.52       37.24      6.52 o
  -7   4   4      102.56       92.77      6.18 o
  -6   4   4      234.97      264.38     11.49 o
  -5   4   4     1776.29     1923.47     54.60 o
  -4   4   4       12.94       12.91      2.04 o
  -3   4   4        3.99        2.24      1.70 o
  -2   4   4      148.41      155.40      4.83 o
  -1   4   4     1343.20     1276.35     45.19 o
   0   4   4       52.82       61.44      3.13 o
   1   4   4       47.19       43.22      3.06 o
   2   4   4      605.50      612.88     18.44 o
   3   4   4       99.18      102.02      4.42 o
   4   4   4       47.51       45.53      4.35 o
   5   4   4        5.95        2.11      3.94 o
   6   4   4       49.38       41.52      6.73 o
   7   4   4       69.41       48.59     10.06 o
   8   4   4       82.61       77.68     12.30 o
   9   4   4       19.75       28.13     11.35 o
 -11   5   4       72.73      117.16     11.55 o
 -10   5   4      597.45      634.36     25.57 o
  -9   5   4       85.72       83.87      7.07 o
  -8   5   4      146.52      158.98      8.70 o
  -7   5   4      128.07      143.75      7.82 o
  -6   5   4     1491.02     1514.48     53.87 o
  -5   5   4       28.98       28.48      2.65 o
  -4   5   4     1127.13     1227.31     35.41 o
  -3   5   4      741.67      777.16     19.94 o
  -2   5   4      615.35      715.03     18.44 o
  -1   5   4      183.44      175.87      6.39 o
   0   5   4      899.20      930.75     23.62 o
   1   5   4      437.14      442.40     13.87 o
   2   5   4      522.69      515.20     15.98 o
   3   5   4       83.35       90.53      4.55 o
   4   5   4        5.72        0.54      3.81 o
   5   5   4      163.10      179.98      8.29 o
   6   5   4       11.61        8.70      8.63 o
   7   5   4      462.90      526.43     31.61 o
   8   5   4      105.96       82.44     13.05 o
 -11   6   4       11.49       11.21      6.80 o
 -10   6   4       84.46      114.79      8.50 o
  -9   6   4       21.79       15.83      5.37 o
  -8   6   4      480.90      524.04     20.74 o
  -7   6   4       35.49       41.66      5.03 o
  -6   6   4        0.21        1.63      3.26 o
  -5   6   4       85.38       88.42      4.42 o
  -4   6   4     1248.09     1327.09     38.41 o
  -3   6   4      495.96      516.36     15.85 o
  -2   6   4       17.02       23.79      2.85 o
  -1   6   4       73.97       74.69      4.08 o
   0   6   4       20.40       28.27      2.72 o
   1   6   4        0.34       -0.54      2.85 o
   2   6   4      534.12      551.89     17.27 o
   3   6   4       13.58        0.95      3.47 o
   4   6   4      131.83      146.95      7.27 o
   5   6   4      223.33      195.29      9.11 o
   6   6   4       58.10       60.01     11.01 o
   7   6   4      122.72      107.72     13.86 o
   8   6   4        4.99       -7.34     12.10 o
 -11   7   4       25.58       17.19     15.83 o
 -10   7   4      719.50      708.95     27.88 o
  -9   7   4       37.13       37.72      5.98 o
  -8   7   4       21.67       15.70      4.89 o
  -7   7   4        4.18        3.87      4.28 o
  -6   7   4        8.34        7.34      3.60 o
  -5   7   4      129.72      139.81      7.61 o
  -4   7   4        3.15        0.48      2.85 o
  -3   7   4      117.12      107.73      5.17 o
  -2   7   4      457.87      475.62     15.10 o
  -1   7   4      268.54      297.97      8.77 o
   0   7   4      254.45      254.80      7.95 o
   1   7   4      643.65      663.17     17.68 o
   2   7   4       29.83       30.38      4.21 o
   3   7   4       12.56        3.13      5.16 o
   4   7   4       30.72       36.49      6.32 o
   5   7   4       11.51       14.27      5.78 o
   6   7   4        8.01        0.54     10.19 o
   7   7   4        0.36       -7.88     12.03 o
 -11   8   4        0.31       11.69     16.45 o
 -10   8   4        1.83        5.71      5.98 o
  -9   8   4        5.63       -0.20      5.16 o
  -8   8   4      552.07      526.03     21.28 o
  -7   8   4       93.00      102.83      6.39 o
  -6   8   4      301.80      323.12     14.14 o
  -5   8   4       57.38       52.94      5.30 o
  -4   8   4       62.76       80.67      6.86 o
  -3   8   4      323.21      328.10     11.42 o
  -2   8   4       55.57       51.45      4.35 o
  -1   8   4        4.36        6.52      2.92 o
   0   8   4       26.74       26.71      3.33 o
   1   8   4      321.50      323.81     10.13 o
   2   8   4       21.43       11.55      4.28 o
   3   8   4        8.18        2.45      5.84 o
   4   8   4      149.52      183.99     11.42 o
   5   8   4      250.00      313.22     21.75 o
   6   8   4        3.54       17.53     12.37 o
 -10   9   4       18.90       13.93      6.39 o
  -9   9   4        3.73        3.53      5.78 o
  -8   9   4        7.54        1.50      4.82 o
  -7   9   4       40.57       45.53      5.30 o
  -6   9   4       58.79       42.88      5.84 o
  -5   9   4        0.91        3.06      4.55 o
  -4   9   4       55.53       58.17      5.84 o
  -3   9   4       49.82       51.92      5.17 o
  -2   9   4        1.08        0.41      3.67 o
  -1   9   4      110.18      120.30      6.52 o
   0   9   4       11.84       11.82      4.42 o
   1   9   4        5.77        3.94      4.49 o
   2   9   4       14.46        7.41      4.89 o
   3   9   4      296.21      309.71     15.29 o
   4   9   4       18.02       17.74      7.88 o
   5   9   4      108.62      118.46     11.15 o
   6   9   4        1.07        1.90     13.25 o
 -10  10   4       11.10       13.39     15.97 o
  -9  10   4        0.22       -5.64      5.98 o
  -8  10   4        4.31       10.53      9.04 o
  -7  10   4        0.26       -3.06      5.57 o
  -6  10   4       79.69       74.01      7.27 o
  -5  10   4       17.84       15.70      5.57 o
  -4  10   4       64.70       54.10      6.46 o
  -3  10   4        0.41       -0.14      5.03 o
  -2  10   4        5.06        7.14      4.55 o
  -1  10   4       76.28       76.46      6.18 o
   0  10   4       10.15        7.61      5.03 o
   1  10   4      331.07      326.78     12.71 o
   2  10   4       41.41       30.17      6.32 o
   3  10   4       19.91       10.94      7.95 o
   4  10   4      204.37      179.51     12.98 o
   5  10   4       54.80       43.09     10.40 o
  -9  11   4       17.10       20.18      7.88 o
  -8  11   4       33.29       38.87      6.52 o
  -7  11   4      211.34      206.43     12.78 o
  -6  11   4        1.13       -1.56      5.84 o
  -5  11   4       23.21       22.22      6.59 o
  -4  11   4      105.47       96.71      8.29 o
  -3  11   4        1.83       -0.61      5.71 o
  -2  11   4       33.67       43.90      7.00 o
  -1  11   4        0.46       -1.83      5.23 o
   0  11   4       96.22       88.15      7.27 o
   1  11   4       22.86       17.40      7.54 o
   2  11   4       88.23       72.11      9.85 o
   3  11   4       63.75       62.73     10.33 o
  -8  12   4        7.45       -0.07      6.86 o
  -7  12   4       22.70       43.56      8.02 o
  -6  12   4       15.62       22.09      7.41 o
  -5  12   4       63.43       44.51      8.02 o
  -4  12   4      196.45      174.82     11.62 o
  -3  12   4        1.26       -1.90      6.93 o
  -2  12   4      167.68      158.70     11.08 o
  -1  12   4       40.25       20.52      7.75 o
   0  12   4       33.60       42.00      9.31 o
   1  12   4        1.80        5.71      8.49 o
   2  12   4       29.44       31.19      9.99 o
  -7  13   4       36.89       26.50     10.53 o
  -6  13   4        3.35       -1.50      7.95 o
  -5  13   4        0.42        0.95      8.09 o
  -4  13   4       13.58        9.92      8.02 o
  -3  13   4        0.96       -1.02      8.22 o
  -2  13   4       71.71       54.10     12.30 o
  -1  13   4        3.81       22.15     12.03 o
   0  13   4        0.95        8.77     11.76 o
  -1 -13   5       19.57       13.05     12.98 o
   0 -13   5       11.62       30.85     12.30 o
   1 -13   5        0.06        1.77     10.94 o
   2 -13   5        6.69       19.84     11.08 o
   3 -13   5       35.13       40.44     11.21 o
   4 -13   5       21.57       24.46     10.53 o
   5 -13   5       66.38       77.54     12.50 o
   6 -13   5        0.71       -4.89     10.06 o
  -3 -12   5       22.98       19.30     10.13 o
  -2 -12   5       45.97       32.42     12.44 o
  -1 -12   5       35.46       31.94      8.63 o
   0 -12   5       70.29      100.38     10.19 o
   1 -12   5      295.36      306.91     15.91 o
   2 -12   5       15.88       14.34      7.34 o
   3 -12   5        1.77        7.34      7.27 o
   4 -12   5        0.13        4.96      7.14 o
   5 -12   5       11.61       15.90      7.68 o
   6 -12   5       98.20      106.91     12.03 o
  -5 -11   5      245.94      195.08     14.68 o
  -4 -11   5       40.41       73.33     11.49 o
  -3 -11   5      253.68      294.66     16.04 o
  -2 -11   5       96.27       98.07      8.36 o
  -1 -11   5      131.31      112.42     10.19 o
   0 -11   5       95.08       94.81      8.97 o
   1 -11   5      199.55      202.15     11.89 o
   2 -11   5       87.92       69.80      8.09 o
   3 -11   5       51.64       55.80      7.61 o
   4 -11   5       59.25       61.98      7.75 o
   5 -11   5        3.15       -3.19      6.32 o
   6 -11   5        2.31        2.04      6.66 o
   8 -11   5        0.90        4.96     14.41 o
  -6 -10   5        3.02        9.72      9.99 o
  -5 -10   5      198.56      202.21     13.59 o
  -4 -10   5      930.87      946.42     36.59 o
  -3 -10   5      105.94      105.34      9.51 o
  -2 -10   5      339.70      327.33     15.50 o
  -1 -10   5      749.82      752.70     24.01 o
   0 -10   5      229.80      235.80     12.37 o
   1 -10   5      714.77      719.43     28.23 o
   2 -10   5       13.40       11.42      5.57 o
   3 -10   5      138.70      140.15      9.38 o
   4 -10   5      336.01      339.64     15.43 o
   5 -10   5      729.88      725.80     28.36 o
   6 -10   5       14.00       11.82      5.98 o
   7 -10   5       24.88       31.06      8.83 o
   8 -10   5       11.24        4.82     13.46 o
   9 -10   5        3.48       -4.96     13.59 o
  -7  -9   5      144.18      136.81     12.98 o
  -6  -9   5       38.76       64.49      9.79 o
  -5  -9   5       51.42       65.24      9.31 o
  -4  -9   5       77.15       73.40      8.50 o
  -3  -9   5        8.69        3.67      6.32 o
  -2  -9   5     1494.94     1394.99     50.17 o
  -1  -9   5      183.43      181.76      8.36 o
   0  -9   5      223.34      215.35      9.04 o
   1  -9   5      127.66      136.75      8.56 o
   2  -9   5       52.94       40.84      5.44 o
   3  -9   5      560.57      564.63     22.51 o
   4  -9   5      273.85      260.77     12.44 o
   5  -9   5        6.48        4.55      5.10 o
   6  -9   5      149.31      134.51      8.56 o
   7  -9   5      204.98      231.10     14.34 o
   8  -9   5       63.06       53.48      9.99 o
   9  -9   5        7.16        5.57     14.41 o
  -8  -8   5        2.78       -9.85     14.41 o
  -7  -8   5       20.10       20.39      9.45 o
  -6  -8   5       94.42      108.20     10.06 o
  -5  -8   5      102.82      100.72      9.11 o
  -4  -8   5        2.07        2.51      5.98 o
  -3  -8   5        0.74        1.90      5.50 o
  -2  -8   5     1106.48     1091.62     39.67 o
  -1  -8   5      621.30      668.15     25.30 o
   0  -8   5      311.14      306.95     11.08 o
   1  -8   5       65.99       78.56      5.03 o
   2  -8   5      120.03      116.70      7.27 o
   3  -8   5      147.45      158.30      8.63 o
   4  -8   5        8.81        5.44      4.49 o
   5  -8   5      247.34      246.62      9.45 o
   6  -8   5      316.64      319.99     11.90 o
   7  -8   5      174.95      174.95     11.83 o
   8  -8   5       28.26       25.89      8.36 o
   9  -8   5        3.00       -0.48      9.38 o
  10  -8   5       12.89       22.97     16.04 o
  -8  -7   5       19.13       19.10     12.37 o
  -7  -7   5       11.73        6.80      7.88 o
  -6  -7   5       27.02       31.60      7.41 o
  -5  -7   5       20.16       23.45      5.50 o
  -4  -7   5       60.64       59.53      5.37 o
  -3  -7   5        0.38        1.16      3.81 o
  -2  -7   5       56.40       70.00      4.49 o
  -1  -7   5        4.07        7.54      2.79 o
   0  -7   5      273.26      270.78      7.89 o
   1  -7   5      257.20      226.18      8.43 o
   2  -7   5       32.46       32.14      2.65 o
   3  -7   5       31.30       28.07      3.19 o
   4  -7   5      409.05      399.54     13.05 o
   5  -7   5      761.51      784.92     23.81 o
   6  -7   5      250.98      248.59      8.36 o
   7  -7   5      362.37      327.34     13.73 o
   8  -7   5      108.01      103.31      8.22 o
   9  -7   5       53.32       46.89     14.34 o
  10  -7   5       64.66       57.22     16.92 o
  -9  -6   5       48.12       64.29     14.07 o
  -8  -6   5        3.33        3.67     10.53 o
  -7  -6   5        2.19        2.04      5.84 o
  -6  -6   5        7.35        2.38      5.23 o
  -5  -6   5        8.81       10.47      4.69 o
  -4  -6   5      160.39      189.30      8.09 o
  -3  -6   5      104.17      105.89      5.51 o
  -2  -6   5     1254.14     1301.77     46.03 o
  -1  -6   5       69.22       67.49      5.23 o
   0  -6   5       79.78       88.49      4.55 o
   1  -6   5        2.56        4.69      1.90 o
   2  -6   5      612.63      571.75     14.83 o
   3  -6   5      413.34      443.64     13.94 o
   4  -6   5       18.56       21.13      2.79 o
   5  -6   5      118.26      119.76      4.55 o
   6  -6   5       27.43       27.12      3.40 o
   7  -6   5      335.13      338.42     12.98 o
   8  -6   5      349.15      354.46     14.34 o
   9  -6   5        5.34        2.31     12.64 o
  10  -6   5        2.41       -2.85     14.61 o
  -9  -5   5       13.75       15.77     11.35 o
  -8  -5   5        1.61       -1.16     10.06 o
  -7  -5   5        0.06       -0.07      5.30 o
  -6  -5   5        8.55        2.17      4.42 o
  -5  -5   5      217.29      218.81      9.18 o
  -4  -5   5      234.53      249.14     11.42 o
  -3  -5   5       76.32       70.14      5.51 o
  -2  -5   5      192.69      188.64      8.77 o
  -1  -5   5      255.18      227.22      9.79 o
   0  -5   5       15.15       18.55      2.58 o
   1  -5   5       16.23        6.05      1.77 o
   2  -5   5        7.98        9.92      1.90 o
   3  -5   5      381.65      377.54     10.34 o
   4  -5   5      465.59      489.71     11.70 o
   5  -5   5      198.13      190.06      5.78 o
   6  -5   5       15.76       13.46      2.99 o
   7  -5   5      216.41      202.36      7.41 o
   8  -5   5      281.73      313.31     16.18 o
   9  -5   5       23.12       16.24     12.78 o
  10  -5   5       24.20       26.16     14.95 o
 -10  -4   5       53.84       61.50     13.39 o
  -9  -4   5       43.55       38.60     10.87 o
  -8  -4   5        2.81       -1.56      8.15 o
  -7  -4   5      203.43      201.54      9.11 o
  -6  -4   5        3.67        4.35      4.15 o
  -5  -4   5        0.00        0.95      4.21 o
  -4  -4   5      150.07      149.88      7.88 o
  -3  -4   5      572.14      602.63     22.31 o
  -2  -4   5     1190.82     1202.82     42.16 o
  -1  -4   5       98.81      114.94      5.85 o
   0  -4   5      612.38      612.69     18.24 o
   1  -4   5       82.22       83.13      3.13 o
   2  -4   5     5369.36     5593.89    136.48 o
   3  -4   5       50.78       50.29      2.72 o
   4  -4   5      129.83      145.87      4.15 o
   5  -4   5      134.08      118.95      4.35 o
   6  -4   5        0.01       -0.75      2.79 o
   7  -4   5        6.78        5.98      3.67 o
   8  -4   5       90.50       92.43      6.73 o
   9  -4   5       82.42       64.29     14.27 o
 -10  -3   5      488.77      471.22     29.44 o
  -9  -3   5      210.56      277.19     20.05 o
  -8  -3   5      206.42      199.70     15.77 o
  -7  -3   5       35.65       33.30      4.96 o
  -6  -3   5      955.53     1020.81     36.95 o
  -5  -3   5       16.93       24.26      4.35 o
  -4  -3   5       99.04      104.26      6.59 o
  -3  -3   5      231.71      207.97      9.18 o
  -2  -3   5      425.40      386.15     14.62 o
  -1  -3   5        1.30       -2.11      2.17 o
   0  -3   5      229.44      238.53      7.82 o
   1  -3   5        1.02        0.48      1.43 o
   2  -3   5      400.59      388.24      9.25 o
   3  -3   5        0.08       -1.63      1.63 o
   4  -3   5     1639.61     1703.63     34.76 o
   5  -3   5       81.03       74.35      3.40 o
   6  -3   5        7.01       12.91      3.33 o
   7  -3   5       25.81       24.87      4.21 o
   8  -3   5        3.67        2.24      5.10 o
   9  -3   5       76.82       88.42      9.17 o
 -11  -2   5      194.83      189.43     17.74 o
 -10  -2   5      210.67      179.78     15.57 o
  -9  -2   5       61.75       48.46      9.45 o
  -8  -2   5      581.71      653.30     26.04 o
  -7  -2   5      120.60      121.93      7.61 o
  -6  -2   5        0.64        2.38      4.01 o
  -5  -2   5        1.64        2.92      3.53 o
  -4  -2   5      748.97      753.94     27.15 o
  -3  -2   5     2129.86     2095.38     72.09 o
  -2  -2   5      662.49      684.01     24.44 o
  -1  -2   5       92.10       76.54      4.21 o
   0  -2   5      140.88      168.94      5.85 o
   1  -2   5       75.43       73.34      2.45 o
   2  -2   5      294.25      306.35      6.80 o
   3  -2   5      252.11      263.81      6.26 o
   4  -2   5        7.96        8.49      2.11 o
   5  -2   5       45.60       32.62      3.13 o
   6  -2   5      278.09      289.60     10.33 o
   7  -2   5        0.00       -0.61      4.49 o
   8  -2   5        2.16        4.21      6.18 o
   9  -2   5       13.86        7.95      7.48 o
  10  -2   5        0.91        0.41      8.90 o
 -11  -1   5      466.36      458.77     29.37 o
 -10  -1   5       11.81        7.27      9.24 o
  -9  -1   5      462.14      447.85     26.65 o
  -8  -1   5      675.13      664.13     25.78 o
  -7  -1   5      172.32      158.58      8.36 o
  -6  -1   5      280.86      255.22     11.22 o
  -5  -1   5      127.78      120.04      6.46 o
  -4  -1   5      103.56       94.61      5.23 o
  -3  -1   5       55.94       56.28      3.94 o
  -2  -1   5      100.66      106.79      5.17 o
  -1  -1   5       85.84       67.23      3.74 o
   0  -1   5      507.42      443.34     13.14 o
   1  -1   5      335.38      295.95      6.46 o
   2  -1   5      660.95      580.99     13.48 o
   3  -1   5      307.41      330.00      6.87 o
   4  -1   5       94.72       84.55      3.81 o
   5  -1   5      135.76      126.15      6.80 o
   6  -1   5       52.28       52.74      5.37 o
   7  -1   5       82.88       83.19      6.80 o
   8  -1   5      410.39      446.61     25.29 o
   9  -1   5      209.88      216.62     15.29 o
  10  -1   5       70.49       67.62     10.87 o
 -11   0   5       36.81       17.19     10.60 o
 -10   0   5        5.19        0.41      8.29 o
  -9   0   5      446.30      471.65     27.26 o
  -8   0   5      539.26      573.66     31.28 o
  -7   0   5        3.03        1.43      4.08 o
  -6   0   5      669.33      688.50     25.10 o
  -5   0   5     1789.91     1710.44     59.18 o
  -4   0   5       41.92       62.32      4.08 o
  -3   0   5        2.20       -1.43      2.17 o
  -2   0   5     2162.22     2083.35     71.31 o
  -1   0   5       40.10       37.58      2.92 o
   0   0   5      198.83      173.05      4.83 o
   1   0   5      539.04      501.51     12.86 o
   2   0   5        2.02       -0.20      1.43 o
   3   0   5      236.13      223.68      5.91 o
   4   0   5       18.03       24.74      2.58 o
   5   0   5      558.32      580.01     21.97 o
   6   0   5      446.87      425.39     17.27 o
   7   0   5       83.70       69.46      6.80 o
   8   0   5      198.68      186.44     13.80 o
   9   0   5      325.10      338.06     21.35 o
  10   0   5       26.05       23.04     10.60 o
 -11   1   5        1.43        3.26      9.04 o
 -10   1   5       56.03       38.40      8.90 o
  -9   1   5      392.85      439.19     25.36 o
  -8   1   5      419.99      411.49     23.39 o
  -7   1   5       34.66       28.14      6.12 o
  -6   1   5     1272.08     1247.54     43.65 o
  -5   1   5     2129.42     2092.54     71.90 o
  -4   1   5      210.76      220.96      9.18 o
  -3   1   5     4235.96     4158.64    141.39 o
  -2   1   5      527.24      473.07     14.09 o
  -1   1   5        2.52        1.22      1.90 o
   0   1   5       25.52       24.06      2.79 o
   1   1   5      216.14      216.36      6.05 o
   2   1   5      763.70      817.94     20.56 o
   3   1   5     2480.05     2521.14     55.58 o
   4   1   5      333.75      351.80     10.06 o
   5   1   5       10.14       18.28      3.47 o
   6   1   5      255.23      241.19     12.30 o
   7   1   5        0.74       -4.35      6.46 o
   8   1   5        0.01       -1.09      7.34 o
   9   1   5       16.44       12.84      9.58 o
  10   1   5       22.14       15.77     10.81 o
 -12   2   5       61.07       57.97     11.69 o
 -11   2   5       13.93       10.94      8.77 o
 -10   2   5      238.44      283.24     18.56 o
  -9   2   5       34.00       41.12      7.61 o
  -8   2   5      767.79      824.63     42.31 o
  -7   2   5      180.36      165.79     11.35 o
  -6   2   5     1279.75     1254.30     36.23 o
  -5   2   5      142.07      148.18      5.78 o
  -4   2   5       31.93       21.20      2.45 o
  -3   2   5      960.87      907.52     22.89 o
  -2   2   5      853.55      804.16     20.30 o
  -1   2   5      591.79      594.69     17.36 o
   0   2   5     1738.90     1748.47     60.14 o
   1   2   5       33.64       47.03      2.92 o
   2   2   5       79.13       74.15      3.81 o
   3   2   5      135.60      135.67      4.83 o
   4   2   5      373.56      416.00     13.33 o
   5   2   5      543.92      547.39     17.14 o
   6   2   5      446.27      504.92     20.74 o
   7   2   5      199.09      178.90     13.73 o
   8   2   5        5.69        2.51      8.22 o
   9   2   5      216.22      224.78     17.67 o
 -12   3   5        0.26       -2.92     10.06 o
 -11   3   5       14.10       26.71      9.24 o
 -10   3   5       36.44       24.87      7.68 o
  -9   3   5      265.71      238.33     15.57 o
  -8   3   5      459.11      431.16     17.95 o
  -7   3   5       43.02       56.48      5.44 o
  -6   3   5      590.21      632.03     19.11 o
  -5   3   5       30.40       20.93      2.85 o
  -4   3   5      841.47      893.08     26.00 o
  -3   3   5      169.16      168.87      5.30 o
  -2   3   5      370.00      352.73     10.95 o
  -1   3   5     1792.15     1856.07     45.86 o
   0   3   5       32.23       29.56      2.24 o
   1   3   5     3711.28     3653.34    102.38 o
   2   3   5     1348.98     1278.92     36.72 o
   3   3   5      178.42      176.40      6.05 o
   4   3   5       54.66       61.10      4.42 o
   5   3   5       65.41       64.09      4.96 o
   6   3   5        3.82        2.11      6.05 o
   7   3   5        0.53        8.02      8.02 o
   8   3   5       22.38        8.22      9.31 o
   9   3   5       53.79       45.13     11.96 o
 -12   4   5      202.45      193.64     16.04 o
 -11   4   5       30.72       31.40      9.04 o
 -10   4   5        4.15       13.05      7.34 o
  -9   4   5       24.13       21.47      5.57 o
  -8   4   5      213.69      167.83      9.31 o
  -7   4   5      531.44      505.42     19.99 o
  -6   4   5       13.77       20.59      3.06 o
  -5   4   5       27.55       23.51      2.92 o
  -4   4   5        5.76        3.81      2.31 o
  -3   4   5      191.74      208.77      6.32 o
  -2   4   5       81.39       78.23      3.13 o
  -1   4   5      314.07      329.47     10.40 o
   0   4   5       11.20       16.31      2.11 o
   1   4   5     5006.10     5091.96    142.38 o
   2   4   5     2223.58     2166.99     61.52 o
   3   4   5      659.31      631.94     16.80 o
   4   4   5        7.70        2.92      3.74 o
   5   4   5      366.82      377.40     13.12 o
   6   4   5        1.85       -3.40      7.61 o
   7   4   5       23.04       19.64      9.31 o
   8   4   5        2.97       -5.16      9.85 o
   9   4   5       10.77       14.07     12.16 o
 -12   5   5       50.74       50.09     11.01 o
 -11   5   5        0.78       -4.49      7.75 o
 -10   5   5       32.67       36.09      6.80 o
  -9   5   5       75.30       68.64      7.07 o
  -8   5   5      477.01      510.85     20.67 o
  -7   5   5       31.83       41.12      5.23 o
  -6   5   5       53.81       56.20      5.17 o
  -5   5   5        9.18        3.60      2.72 o
  -4   5   5     2795.38     2954.77     83.85 o
  -3   5   5        0.61        0.95      2.04 o
  -2   5   5       13.01       15.15      2.11 o
  -1   5   5        1.82        5.30      2.24 o
   0   5   5       80.71       78.70      3.47 o
   1   5   5      214.57      212.10      7.89 o
   2   5   5       46.46       50.56      4.15 o
   3   5   5     1576.71     1528.54     53.87 o
   4   5   5      336.66      286.69     10.74 o
   5   5   5      122.25       93.59      6.46 o
   6   5   5       64.98       93.79     11.55 o
   7   5   5       22.70       26.64     10.13 o
   8   5   5        0.42       -5.10     10.87 o
 -11   6   5       45.87       39.08      7.68 o
 -10   6   5       29.39       33.03      6.59 o
  -9   6   5       29.99       37.11      5.98 o
  -8   6   5      507.63      576.61     22.78 o
  -7   6   5        1.23        0.75      4.15 o
  -6   6   5      551.25      568.54     21.90 o
  -5   6   5      679.51      649.90     19.66 o
  -4   6   5     1308.70     1355.17     39.29 o
  -3   6   5       16.55       22.49      2.92 o
  -2   6   5     2024.77     2118.54     52.91 o
  -1   6   5     1168.31     1198.79     34.86 o
   0   6   5        0.04        2.65      2.31 o
   1   6   5      186.51      218.47      7.07 o
   2   6   5     1292.26     1304.57     38.06 o
   3   6   5      579.96      604.71     23.46 o
   4   6   5        0.18        4.42      5.10 o
   5   6   5      243.74      239.34     10.20 o
   6   6   5       25.43       27.46     10.81 o
   7   6   5       92.90       76.59     13.59 o
 -11   7   5       36.68       48.05      7.95 o
 -10   7   5      282.20      273.53     13.93 o
  -9   7   5       23.03       40.43      6.32 o
  -8   7   5      267.90      245.12     12.03 o
  -7   7   5       72.31       74.35      6.32 o
  -6   7   5      372.83      363.95     12.78 o
  -5   7   5       15.95       18.76      4.21 o
  -4   7   5      255.47      263.43      9.38 o
  -3   7   5        0.04        1.02      3.06 o
  -2   7   5      556.73      611.98     18.84 o
  -1   7   5        0.10        7.41      4.08 o
   0   7   5      555.33      587.74     15.85 o
   1   7   5     1079.13     1167.96     29.81 o
   2   7   5       90.65       93.72      7.34 o
   3   7   5        1.33       -5.03      5.16 o
   4   7   5      729.28      691.54     27.14 o
   5   7   5      246.58      310.37     21.34 o
   6   7   5       63.74       43.83     12.84 o
   7   7   5        5.67        5.03     12.91 o
 -11   8   5       14.00       33.64     17.40 o
 -10   8   5      489.32      469.60     20.40 o
  -9   8   5        0.21       -1.83      5.37 o
  -8   8   5       33.22       26.23      5.64 o
  -7   8   5       24.42       14.54      4.49 o
  -6   8   5        5.70        2.38      4.49 o
  -5   8   5       14.54       14.95      4.62 o
  -4   8   5       48.42       43.22      4.28 o
  -3   8   5      116.05      119.15      5.98 o
  -2   8   5        4.18        3.87      3.40 o
  -1   8   5      225.85      199.31      6.87 o
   0   8   5       27.35       33.16      3.94 o
   1   8   5       21.44       20.39      3.74 o
   2   8   5      229.80      210.52     11.62 o
   3   8   5       13.88        5.16      6.25 o
   4   8   5        2.72        1.29      6.73 o
   5   8   5        3.66        8.36      7.95 o
   6   8   5        0.08        5.23     12.71 o
 -10   9   5        9.28        4.82      6.52 o
  -9   9   5       34.71       32.42      6.73 o
  -8   9   5      102.76       88.35      7.82 o
  -7   9   5        3.96        2.58      4.76 o
  -6   9   5      150.15      162.24     15.43 o
  -5   9   5       32.54       32.55      5.64 o
  -4   9   5       41.29       49.41      5.91 o
  -3   9   5        9.71        7.82      3.94 o
  -2   9   5       32.02       30.11      4.62 o
  -1   9   5        3.69        0.14      4.15 o
   0   9   5       70.50       71.02      5.84 o
   1   9   5       27.62       26.10      5.30 o
   2   9   5      151.78      182.56      9.45 o
   3   9   5      269.44      248.79     18.97 o
   4   9   5        0.11       -7.00      7.75 o
   5   9   5       33.81        4.89     13.66 o
 -10  10   5      178.36      198.12     12.44 o
  -9  10   5       94.85       87.67      8.63 o
  -8  10   5       14.19       10.19      5.71 o
  -7  10   5      126.05      117.58      8.84 o
  -6  10   5      207.16      217.30     11.90 o
  -5  10   5        0.18       -0.95      5.30 o
  -4  10   5      349.72      341.68     15.57 o
  -3  10   5       81.02       89.03      7.61 o
  -2  10   5       18.50       15.15      4.76 o
  -1  10   5        1.20        6.66      4.82 o
   0  10   5       28.49       28.47      5.50 o
   1  10   5      339.30      346.16     16.59 o
   2  10   5        0.16       -3.81      7.14 o
   3  10   5      172.56      179.91     12.78 o
   4  10   5        4.43        4.08      8.77 o
  -9  11   5      246.25      222.68     13.39 o
  -8  11   5      124.21      110.31      8.63 o
  -7  11   5      102.77      101.60      9.04 o
  -6  11   5      259.28      243.62     13.19 o
  -5  11   5      284.44      264.50     13.66 o
  -4  11   5       86.89       80.33      8.16 o
  -3  11   5       98.25      103.64      8.97 o
  -2  11   5      644.22      617.60     25.43 o
  -1  11   5        3.91        3.06      5.64 o
   0  11   5        0.08       -2.79      7.48 o
   1  11   5       14.79        7.75      7.54 o
   2  11   5       87.90       61.51      9.65 o
   3  11   5        1.39       -1.36      8.83 o
  -8  12   5        4.98        6.59      7.34 o
  -7  12   5       11.54        8.90      7.48 o
  -6  12   5      164.15      146.60     10.74 o
  -5  12   5      320.27      337.78     16.72 o
  -4  12   5      837.80      842.67     33.26 o
  -3  12   5      106.22      104.87      9.85 o
  -2  12   5      100.15       74.01     12.57 o
  -1  12   5       54.16       26.57     10.60 o
   0  12   5       99.06      100.52     11.15 o
   1  12   5        1.79       -6.32      8.77 o
   2  12   5       15.59       20.79     10.13 o
  -6  13   5       29.97       26.30      8.97 o
  -5  13   5       21.29       27.25      9.04 o
  -4  13   5      571.82      653.54     37.94 o
  -3  13   5       19.05       15.02     11.35 o
  -2  13   5      184.98      182.02     18.01 o
  -1  13   5        8.18        8.97     12.23 o
  -1 -13   6        3.71       17.46     12.57 o
   0 -13   6       18.02        8.09     12.10 o
   1 -13   6        7.41        5.10     11.55 o
   2 -13   6       90.34      123.83     14.88 o
   3 -13   6        0.39        4.08     10.40 o
   4 -13   6        9.97        9.85     10.26 o
   5 -13   6       25.39        4.76     10.60 o
  -3 -12   6       41.75       47.78     15.15 o
  -2 -12   6      108.53      114.65     16.04 o
  -1 -12   6        8.04        9.58     10.74 o
   0 -12   6       27.45       16.72      8.29 o
   1 -12   6       42.98       49.75      8.90 o
   2 -12   6        0.08        0.95      7.61 o
   3 -12   6        3.46        3.67      7.61 o
   4 -12   6       42.53       50.49      8.36 o
   5 -12   6       58.19       70.61     10.81 o
   6 -12   6        4.73       11.55      9.45 o
  -4 -11   6       31.59       18.42      9.65 o
  -3 -11   6        3.38        3.53      8.36 o
  -2 -11   6        9.47        6.39      6.59 o
  -1 -11   6        0.10        4.82      7.34 o
   0 -11   6       14.87       15.97      7.20 o
   1 -11   6      157.96      142.66     13.87 o
   2 -11   6      507.02      491.11     21.35 o
   3 -11   6      159.92      173.93     10.94 o
   4 -11   6        3.10        1.36      6.39 o
   5 -11   6        0.38       -5.10      6.59 o
   6 -11   6      220.67      259.17     13.80 o
   7 -11   6      108.53       94.40     16.38 o
   8 -11   6        0.15        4.55     15.09 o
  -6 -10   6       72.01      105.48     12.50 o
  -5 -10   6      142.24      126.69     11.83 o
  -4 -10   6      204.88      205.75     13.19 o
  -3 -10   6      228.32      245.58     15.63 o
  -2 -10   6      177.31      196.97     11.83 o
  -1 -10   6      672.78      726.65     23.53 o
   0 -10   6      437.24      480.69     20.60 o
   1 -10   6       68.74       73.47      7.48 o
   2 -10   6      199.47      189.50     10.94 o
   3 -10   6       21.51       28.34      6.32 o
   4 -10   6      394.73      397.17     17.40 o
   5 -10   6       38.69       56.00      6.93 o
   6 -10   6      235.60      267.06     13.39 o
   7 -10   6       11.56       10.47      8.90 o
   8 -10   6        7.44       12.03     13.05 o
  -7  -9   6       18.32       15.63     10.74 o
  -6  -9   6        9.00       21.27      9.04 o
  -5  -9   6       76.39       80.33      9.58 o
  -4  -9   6      139.98      128.25     10.26 o
  -3  -9   6      881.17      896.39     34.01 o
  -2  -9   6      117.18      108.61      8.70 o
  -1  -9   6      150.16      136.34      7.41 o
   0  -9   6      125.14      132.67      7.14 o
   1  -9   6     1806.60     1732.83     62.73 o
   2  -9   6     1743.08     1698.08     61.43 o
   3  -9   6      588.37      577.69     22.92 o
   4  -9   6     1126.12     1091.51     40.69 o
   5  -9   6      117.81      145.65      8.84 o
   6  -9   6      445.34      404.87     17.47 o
   7  -9   6      123.14      107.18     10.60 o
   8  -9   6       27.48       14.00      9.51 o
   9  -9   6       39.12       37.31     15.63 o
  -7  -8   6       60.07       52.60      9.58 o
  -6  -8   6       53.77       49.95      8.77 o
  -5  -8   6       94.23       84.34      9.11 o
  -4  -8   6        6.38        1.22      6.18 o
  -3  -8   6        1.06        2.58      5.64 o
  -2  -8   6       39.86       30.31      5.98 o
  -1  -8   6      163.17      167.14      7.61 o
   0  -8   6       38.87       47.10      4.55 o
   1  -8   6      111.58       97.53      5.51 o
   2  -8   6      167.06      158.10      8.77 o
   3  -8   6       11.85        8.77      4.55 o
   4  -8   6      821.56      855.69     32.04 o
   5  -8   6      361.32      378.00     16.11 o
   6  -8   6      201.89      189.03      8.50 o
   7  -8   6        0.56       -1.50      7.48 o
   8  -8   6      164.46      140.22     12.37 o
   9  -8   6       33.39       12.23     14.20 o
  -8  -7   6       62.37       83.79     15.02 o
  -7  -7   6      295.23      285.16     15.29 o
  -6  -7   6       17.28       14.07      7.41 o
  -5  -7   6       77.77       60.76      7.07 o
  -4  -7   6      278.40      296.66     11.35 o
  -3  -7   6       18.03       10.47      4.08 o
  -2  -7   6      175.94      184.27      9.58 o
  -1  -7   6       63.68       69.39      5.91 o
   0  -7   6       58.88       65.38      3.40 o
   1  -7   6      519.46      543.86     14.55 o
   2  -7   6        1.18        0.00      2.79 o
   3  -7   6      103.03       94.88      4.96 o
   4  -7   6      561.53      632.46     19.52 o
   5  -7   6      287.50      305.91      9.45 o
   6  -7   6        9.67        9.04      3.67 o
   7  -7   6       31.08       25.82      6.25 o
   8  -7   6       21.70       11.55      6.86 o
   9  -7   6        0.40       -8.63     13.32 o
  10  -7   6       10.98       27.59     16.51 o
  -9  -6   6        5.14        0.00     12.16 o
  -8  -6   6       66.79       64.02     12.84 o
  -7  -6   6       88.65       96.78      8.02 o
  -6  -6   6       91.48       91.95      7.07 o
  -5  -6   6       45.87       56.41      5.71 o
  -4  -6   6       12.21       10.53      4.96 o
  -3  -6   6       30.15       20.18      5.03 o
  -2  -6   6       80.48       64.23      5.57 o
  -1  -6   6       30.62       32.08      4.28 o
   0  -6   6      579.44      600.07     18.43 o
   1  -6   6      186.09      209.64      7.34 o
   2  -6   6      254.13      293.96      8.50 o
   3  -6   6      125.66      121.19      5.37 o
   4  -6   6        4.25        2.99      2.65 o
   5  -6   6       71.14       66.60      3.74 o
   6  -6   6       33.59       44.31      3.94 o
   7  -6   6       18.59       26.10      5.91 o
   8  -6   6      124.87      136.27     11.08 o
   9  -6   6       24.93       28.41     14.00 o
  10  -6   6       31.61       66.33     17.13 o
  -9  -5   6       18.75        7.34     11.21 o
  -8  -5   6        4.13        6.25     10.26 o
  -7  -5   6        8.98        9.99      5.64 o
  -6  -5   6       41.96       46.62      5.57 o
  -5  -5   6      111.08       98.62      7.75 o
  -4  -5   6      502.26      489.09     19.38 o
  -3  -5   6        4.65        5.03      4.01 o
  -2  -5   6     1116.89     1260.12     44.32 o
  -1  -5   6       33.58       43.56      4.21 o
   0  -5   6     1988.25     2118.13     60.49 o
   1  -5   6       36.30       43.56      2.65 o
   2  -5   6      271.81      298.67      8.43 o
   3  -5   6        1.25        2.24      2.58 o
   4  -5   6      496.05      522.90     12.72 o
   5  -5   6      177.73      184.00      5.91 o
   6  -5   6      446.56      476.77     13.67 o
   7  -5   6       50.20       50.36      4.35 o
   8  -5   6      634.44      678.18     40.67 o
   9  -5   6       24.84        7.61     13.12 o
  10  -5   6       43.39       65.58     16.85 o
 -10  -4   6        0.02       -2.92     10.67 o
  -9  -4   6       76.55       76.46     12.37 o
  -8  -4   6       20.25       45.40     10.53 o
  -7  -4   6       27.05       22.90      5.44 o
  -6  -4   6        6.00        6.66      4.96 o
  -5  -4   6      324.11      361.15     15.50 o
  -4  -4   6      653.23      700.72     25.92 o
  -3  -4   6      110.21       98.01      6.19 o
  -2  -4   6       14.64       24.26      3.67 o
  -1  -4   6        3.44        3.47      2.79 o
   0  -4   6     3575.48     3736.98    105.74 o
   1  -4   6     1120.74     1130.47     28.26 o
   2  -4   6     2601.09     2924.32     71.76 o
   3  -4   6       10.82       13.59      2.65 o
   4  -4   6      468.82      458.02     11.29 o
   5  -4   6      148.72      169.18      5.51 o
   6  -4   6      814.22      852.99     22.72 o
   7  -4   6        0.00        2.11      3.94 o
   8  -4   6      667.19      736.90     28.29 o
   9  -4   6        1.18        1.50     12.78 o
 -10  -3   6      160.40      142.39     15.70 o
  -9  -3   6      328.18      324.60     22.30 o
  -8  -3   6       75.42       70.75     10.74 o
  -7  -3   6      309.95      322.51     14.41 o
  -6  -3   6        0.10       -2.58      4.35 o
  -5  -3   6        7.43        4.62      4.21 o
  -4  -3   6      198.02      185.92      8.77 o
  -3  -3   6      429.77      470.63     17.82 o
  -2  -3   6       28.00       35.95      3.67 o
  -1  -3   6        6.68        5.03      2.72 o
   0  -3   6      614.44      681.37     20.14 o
   1  -3   6      415.82      427.21     11.36 o
   2  -3   6     1807.83     1865.71     46.10 o
   3  -3   6      966.08     1086.11     24.71 o
   4  -3   6      326.01      370.76      9.52 o
   5  -3   6        0.38        3.87      2.85 o
   6  -3   6      349.82      335.11     11.90 o
   7  -3   6       12.10       16.38      4.35 o
   8  -3   6      817.86      867.20     32.65 o
   9  -3   6       42.44       41.52      8.43 o
 -11  -2   6      122.78      113.16     15.36 o
 -10  -2   6       41.62       44.79     11.28 o
  -9  -2   6      170.42      135.80     13.59 o
  -8  -2   6      251.81      223.37     16.04 o
  -7  -2   6      617.46      592.56     22.85 o
  -6  -2   6       20.81       14.54      4.42 o
  -5  -2   6     2057.62     2217.84     76.70 o
  -4  -2   6     1964.34     2077.72     71.67 o
  -3  -2   6      969.16      976.73     34.59 o
  -2  -2   6      105.28      106.92      5.57 o
  -1  -2   6      128.03       97.75      5.10 o
   0  -2   6      542.96      551.43     16.40 o
   1  -2   6       57.20       75.58      2.99 o
   2  -2   6        2.48        9.51      1.50 o
   3  -2   6      119.80      133.50      4.42 o
   4  -2   6      440.70      455.63     11.29 o
   5  -2   6      142.35      159.53      6.73 o
   6  -2   6      131.48      130.97      6.52 o
   7  -2   6      190.94      201.60     10.33 o
   8  -2   6        4.12        0.14      6.59 o
   9  -2   6       98.14       96.64     10.74 o
  10  -2   6       99.35      111.80     12.64 o
 -11  -1   6       51.82       35.75     11.49 o
 -10  -1   6      375.91      323.73     21.55 o
  -9  -1   6       71.96       46.08      9.11 o
  -8  -1   6        9.16        7.20      7.20 o
  -7  -1   6      493.89      499.05     19.45 o
  -6  -1   6        0.79        4.21      4.08 o
  -5  -1   6      382.65      336.80     13.60 o
  -4  -1   6      272.92      210.37      9.18 o
  -3  -1   6     1646.19     1818.99     62.81 o
  -2  -1   6     1133.81     1209.76     42.18 o
  -1  -1   6      134.68      142.76      6.39 o
   0  -1   6      168.72      156.09      5.57 o
   1  -1   6      296.52      293.98      6.53 o
   2  -1   6      723.36      724.15     15.11 o
   3  -1   6        5.72        0.14      1.50 o
   4  -1   6        9.83        6.18      2.04 o
   5  -1   6       75.76       79.86      5.71 o
   6  -1   6        0.48       -3.06      4.42 o
   7  -1   6      203.09      187.54     12.78 o
   8  -1   6        3.76        5.16      7.00 o
   9  -1   6       42.31       22.09      8.70 o
  10  -1   6       39.81       37.04     11.01 o
 -11   0   6       28.44       23.99     10.26 o
 -10   0   6        0.30        2.38      8.36 o
  -9   0   6      513.68      514.92     29.44 o
  -8   0   6      216.33      190.74     13.59 o
  -7   0   6      285.70      255.21     11.29 o
  -6   0   6       14.18       12.44      3.94 o
  -5   0   6      158.62      184.69      8.43 o
  -4   0   6       57.43       58.25      4.28 o
  -3   0   6      263.14      266.75     10.54 o
  -2   0   6      606.58      606.60     21.85 o
  -1   0   6      147.82      165.95      7.07 o
   0   0   6      376.60      374.46     11.22 o
   1   0   6      736.55      756.70     17.22 o
   2   0   6        2.23        1.70      1.70 o
   3   0   6      452.40      499.21     11.90 o
   4   0   6       13.46        7.75      2.72 o
   5   0   6      214.59      227.45     10.60 o
   6   0   6       89.12       76.73      6.59 o
   7   0   6      354.85      378.40     21.96 o
   8   0   6       22.72       25.21      8.09 o
   9   0   6       19.82       18.14      8.97 o
  10   0   6        0.80        1.09     10.60 o
 -11   1   6       22.43       12.98      9.58 o
 -10   1   6        5.85        0.61      7.88 o
  -9   1   6        0.24       -0.41      6.66 o
  -8   1   6      156.80      143.82     11.55 o
  -7   1   6       74.12       77.55      5.84 o
  -6   1   6      773.24      791.88     28.51 o
  -5   1   6      316.73      292.85     11.90 o
  -4   1   6      197.16      198.37      8.57 o
  -3   1   6       53.88       69.73      4.28 o
  -2   1   6     1170.72     1139.47     39.73 o
  -1   1   6      620.24      619.51     22.19 o
   0   1   6      215.88      225.53      9.18 o
   1   1   6      900.83      871.31     21.99 o
   2   1   6      624.81      666.45     17.15 o
   3   1   6      387.12      382.44      9.52 o
   4   1   6      211.18      227.18      8.29 o
   5   1   6       52.76       54.30      5.84 o
   6   1   6       66.14       56.75      6.32 o
   7   1   6     1005.04      986.33     50.82 o
   8   1   6       94.71       90.93     10.81 o
   9   1   6       61.33       62.46     11.08 o
 -11   2   6       99.10       97.59     11.76 o
 -10   2   6       11.89        9.31      7.82 o
  -9   2   6      226.90      230.09     15.57 o
  -8   2   6      172.42      208.26     14.00 o
  -7   2   6       45.28       44.04      6.93 o
  -6   2   6      316.44      322.75     12.92 o
  -5   2   6      264.04      240.27      8.50 o
  -4   2   6     1967.95     2168.18     61.46 o
  -3   2   6      106.45      102.30      4.28 o
  -2   2   6      287.06      291.79      8.02 o
  -1   2   6     1857.05     1849.24     52.83 o
   0   2   6      448.29      470.94     17.48 o
   1   2   6      260.00      260.89      8.70 o
   2   2   6      331.26      314.22      8.84 o
   3   2   6      479.84      485.25     11.70 o
   4   2   6       46.27       54.03      4.28 o
   5   2   6        2.45        6.46      5.03 o
   6   2   6       53.29       57.36      6.86 o
   7   2   6       18.20        9.51      8.22 o
   8   2   6      297.88      277.82     19.31 o
   9   2   6       87.56       68.37     12.23 o
 -12   3   6       17.15       24.80     10.40 o
 -11   3   6       12.17        8.09      8.97 o
 -10   3   6      383.53      391.99     23.86 o
  -9   3   6      301.78      320.52     19.92 o
  -8   3   6        9.10       13.59      6.12 o
  -7   3   6      269.65      258.87     11.90 o
  -6   3   6      265.77      262.96      9.31 o
  -5   3   6       73.59      104.67      5.37 o
  -4   3   6       10.93        4.96      2.45 o
  -3   3   6       11.88       16.99      2.17 o
  -2   3   6        1.98        5.03      1.90 o
  -1   3   6        1.91        2.92      1.50 o
   0   3   6       31.50       30.99      3.47 o
   1   3   6     3916.07     3907.31    109.53 o
   2   3   6      530.64      546.93     16.80 o
   3   3   6      139.85      119.56      6.66 o
   4   3   6        9.79        9.45      3.74 o
   5   3   6       31.39       37.11      5.91 o
   6   3   6       81.46       69.19      9.58 o
   7   3   6       11.97       17.94      8.29 o
   8   3   6       13.32       -0.41      8.70 o
   9   3   6        0.40       -2.58     11.01 o
 -12   4   6        0.20       -8.97      9.85 o
 -11   4   6      153.88      165.70     13.80 o
 -10   4   6        1.88        0.27      7.07 o
  -9   4   6      177.18      177.88     10.26 o
  -8   4   6      414.90      392.17     16.66 o
  -7   4   6      665.07      678.26     25.91 o
  -6   4   6      387.59      401.17     12.99 o
  -5   4   6      102.54      103.38      5.23 o
  -4   4   6       23.49       11.49      2.79 o
  -3   4   6        0.01        0.48      2.17 o
  -2   4   6       30.75       61.37      2.79 o
  -1   4   6        0.59        1.16      1.90 o
   0   4   6      280.04      281.82      9.25 o
   1   4   6      762.69      707.12     21.23 o
   2   4   6     2017.56     1872.23     53.51 o
   3   4   6      963.11      976.58     35.32 o
   4   4   6      655.34      615.12     19.32 o
   5   4   6       90.02      111.60      8.43 o
   6   4   6       86.48       66.20     10.87 o
   7   4   6        0.53       -5.16      8.97 o
   8   4   6        4.90        4.69     10.74 o
 -11   5   6        1.08       11.48      8.70 o
 -10   5   6       27.54       48.45      7.48 o
  -9   5   6      681.00      738.83     28.70 o
  -8   5   6       42.18       34.12      5.71 o
  -7   5   6      275.89      257.99     11.96 o
  -6   5   6        0.01        2.72      4.08 o
  -5   5   6      385.79      386.08     12.51 o
  -4   5   6        9.41       28.61      3.67 o
  -3   5   6      661.65      724.01     18.85 o
  -2   5   6      296.15      313.92      8.91 o
  -1   5   6       32.70       26.44      2.79 o
   0   5   6      237.85      262.07      7.89 o
   1   5   6      283.25      275.07      8.36 o
   2   5   6      281.86      292.47     10.47 o
   3   5   6     1075.37     1064.75     38.52 o
   4   5   6     1286.24     1298.22     46.55 o
   5   5   6        6.15        5.98      6.59 o
   6   5   6       76.82       55.86     11.08 o
   7   5   6        2.08       -5.98     10.06 o
   8   5   6        1.54       -2.51     11.76 o
 -11   6   6       49.71       47.98      7.95 o
 -10   6   6      228.65      214.25     12.10 o
  -9   6   6       98.19       95.69      7.75 o
  -8   6   6       90.06      107.99      7.68 o
  -7   6   6        3.97        5.37      4.42 o
  -6   6   6       73.83       65.31      5.84 o
  -5   6   6        7.79       -0.48      3.13 o
  -4   6   6       95.06       83.94      4.69 o
  -3   6   6       11.90        9.92      2.92 o
  -2   6   6       97.95      104.53      4.89 o
  -1   6   6       58.33       51.65      3.81 o
   0   6   6        0.98        2.72      2.45 o
   1   6   6      328.06      294.11      9.04 o
   2   6   6      183.23      170.00      9.79 o
   3   6   6       60.98       62.52      6.73 o
   4   6   6       91.47       81.69      7.88 o
   5   6   6      160.38      129.55     13.73 o
   6   6   6       38.49       28.75     10.40 o
   7   6   6        0.58       -9.58     11.55 o
 -11   7   6        5.18       11.35      7.61 o
 -10   7   6      121.32      103.78      8.84 o
  -9   7   6      374.36      379.41     17.06 o
  -8   7   6      683.75      658.45     25.98 o
  -7   7   6        0.28        0.95      4.42 o
  -6   7   6       58.20       69.59      6.18 o
  -5   7   6      327.80      339.79     14.48 o
  -4   7   6        0.15        2.99      3.19 o
  -3   7   6        5.33        2.51      4.15 o
  -2   7   6       18.58       30.11      3.67 o
  -1   7   6       45.60       37.17      3.94 o
   0   7   6      100.89      105.21      4.83 o
   1   7   6      140.01      164.14      6.32 o
   2   7   6       81.80       71.84      7.07 o
   3   7   6      263.73      233.77     12.17 o
   4   7   6      221.32      248.91     12.98 o
   5   7   6       44.52       15.90     10.74 o
   6   7   6        5.38       17.53     12.57 o
 -11   8   6       33.54       19.03      8.02 o
 -10   8   6        0.65       -5.50      6.25 o
  -9   8   6        1.46        0.34      5.84 o
  -8   8   6      242.34      245.52     12.51 o
  -7   8   6      118.96      108.54      7.88 o
  -6   8   6      125.43      127.84      8.16 o
  -5   8   6        2.58       -2.38      4.08 o
  -4   8   6        3.88        3.87      5.16 o
  -3   8   6       66.30       64.36      4.96 o
  -2   8   6      127.93      119.49      6.32 o
  -1   8   6      283.83      271.11      8.91 o
   0   8   6       38.34       38.94      4.01 o
   1   8   6      237.26      266.40     10.54 o
   2   8   6       84.30       84.14      7.88 o
   3   8   6      246.93      263.94     13.73 o
   4   8   6       14.28       18.01      7.48 o
   5   8   6        8.12        8.43     11.69 o
 -10   9   6      152.74      132.40     10.13 o
  -9   9   6        3.11        4.76      6.32 o
  -8   9   6        2.97        3.94      5.91 o
  -7   9   6      113.24       89.37      6.73 o
  -6   9   6       72.94       63.14      6.73 o
  -5   9   6       17.23       15.97      5.57 o
  -4   9   6        0.70        6.80      4.96 o
  -3   9   6       92.21       69.73      5.44 o
  -2   9   6       65.99       68.10      5.71 o
  -1   9   6      256.97      256.00     10.26 o
   0   9   6      225.25      185.23      8.63 o
   1   9   6        7.48       14.07      6.59 o
   2   9   6       47.08       43.49      7.95 o
   3   9   6        1.42       -1.22      7.20 o
   4   9   6      481.70      508.82     22.57 o
   5   9   6      136.39      191.52     20.12 o
 -10  10   6      116.07       97.32      9.65 o
  -9  10   6       63.24       79.72      8.83 o
  -8  10   6      128.85      115.61      9.24 o
  -7  10   6        4.47        3.06      8.15 o
  -6  10   6       53.69       60.82      7.20 o
  -5  10   6       25.58       15.36      5.84 o
  -4  10   6      437.21      403.72     17.88 o
  -3  10   6       11.86        9.38      5.50 o
  -2  10   6       30.51       24.33      5.30 o
  -1  10   6        4.69        6.25      6.25 o
   0  10   6        0.12       -3.67      6.46 o
   1  10   6        2.46       -4.28      7.14 o
   2  10   6       33.11       17.47      7.82 o
   3  10   6       36.45       22.97      8.97 o
   4  10   6       10.39       15.09      9.99 o
  -9  11   6      133.62      138.31     19.91 o
  -8  11   6       87.26       98.00      8.36 o
  -7  11   6        2.09        0.61      6.80 o
  -6  11   6       20.50       14.88      6.86 o
  -5  11   6      113.03      102.15      8.90 o
  -4  11   6       38.70       43.29      7.48 o
  -3  11   6       90.99       97.66      8.70 o
  -2  11   6      340.97      313.66     21.35 o
  -1  11   6       50.51       49.88      8.63 o
   0  11   6       73.21       83.52      9.58 o
   1  11   6       94.33       87.54     10.26 o
   2  11   6        6.85       11.96      8.83 o
   3  11   6      128.78      139.87     13.39 o
  -8  12   6       79.14       81.28      8.97 o
  -7  12   6       25.85       25.35      8.49 o
  -6  12   6        2.22       -1.77      7.20 o
  -5  12   6      328.36      343.70     16.93 o
  -4  12   6       67.81       64.29     11.62 o
  -3  12   6      159.61      173.72     16.38 o
  -2  12   6       77.12       53.49     11.69 o
  -1  12   6        0.09        6.66     10.33 o
   0  12   6        4.10        9.99      8.90 o
   1  12   6       40.12       13.59      9.45 o
  -6  13   6       28.93       45.12     11.62 o
  -5  13   6      126.63      123.22     14.88 o
  -4  13   6       19.30        2.31     10.26 o
  -3  13   6      397.69      424.34     28.28 o
  -2  13   6        1.53       -1.50     11.55 o
  -1  13   6       15.60       40.71     13.32 o
   0 -13   7      127.13      155.64     17.81 o
   1 -13   7       13.93       10.26     12.10 o
   2 -13   7        3.53       -1.16     11.14 o
   3 -13   7       11.19       -1.97     10.81 o
   4 -13   7       70.40       67.21     13.18 o
  -3 -12   7      359.20      379.32     28.14 o
  -2 -12   7       20.76        6.18     12.10 o
  -1 -12   7       12.22       13.59     12.16 o
   0 -12   7      112.01      121.79     15.09 o
   1 -12   7        8.77       -2.99      7.75 o
   2 -12   7        1.41        8.02      7.75 o
   3 -12   7       32.49       49.88     11.15 o
   4 -12   7        3.38        2.51      9.38 o
   5 -12   7        4.30        2.85      9.99 o
   6 -12   7       46.79       60.08     11.76 o
  -4 -11   7        4.50        1.90      9.31 o
  -3 -11   7       26.11       28.61      9.45 o
  -2 -11   7       25.81       20.39      8.83 o
  -1 -11   7      521.08      530.54     23.46 o
   0 -11   7       37.46       41.73      8.16 o
   1 -11   7        8.62       -3.40      6.80 o
   2 -11   7        0.01       -5.84      6.52 o
   3 -11   7       37.89       13.12      7.00 o
   4 -11   7        7.24       15.09      7.07 o
   5 -11   7       17.80       18.08      7.48 o
   6 -11   7        9.91       13.59      8.83 o
   7 -11   7        6.91      -11.35     13.80 o
  -5 -10   7      218.66      234.90     15.16 o
  -4 -10   7        2.48       -2.11      8.36 o
  -3 -10   7      601.89      607.83     25.23 o
  -2 -10   7        7.74        4.42      6.12 o
  -1 -10   7       10.90       11.82      6.59 o
   0 -10   7        8.86       10.53      6.25 o
   1 -10   7      133.62      120.78      9.04 o
   2 -10   7        0.23        4.96      5.98 o
   3 -10   7      305.99      284.49     13.94 o
   4 -10   7        7.71        9.92      6.32 o
   5 -10   7        5.40        3.47      6.46 o
   6 -10   7       84.34       87.20      8.56 o
   7 -10   7        0.98        0.27     12.91 o
   8 -10   7       13.25       13.32     15.02 o
  -6  -9   7        1.54        0.34      9.11 o
  -5  -9   7       34.76       34.25      9.04 o
  -4  -9   7      734.39      808.75     31.62 o
  -3  -9   7      178.82      156.94     10.47 o
  -2  -9   7       78.13       72.86      7.68 o
  -1  -9   7      257.46      266.33     10.81 o
   0  -9   7        8.84       16.04      5.57 o
   1  -9   7       72.12       69.46      7.07 o
   2  -9   7        0.10        1.56      5.16 o
   3  -9   7       10.30       11.14      5.50 o
   4  -9   7      369.73      327.07     14.89 o
   5  -9   7       20.85       14.14      5.71 o
   6  -9   7       58.69       82.16      6.66 o
   7  -9   7        3.09        4.35      8.83 o
   8  -9   7        2.91        4.01     13.66 o
  -7  -8   7        7.60        2.17      8.90 o
  -6  -8   7       35.43       41.05      8.83 o
  -5  -8   7       60.97       70.14      8.70 o
  -4  -8   7      624.54      701.11     27.61 o
  -3  -8   7       22.61       27.79      6.32 o
  -2  -8   7      576.47      597.07     23.46 o
  -1  -8   7       49.55       56.68      5.16 o
   0  -8   7        0.18        0.41      3.87 o
   1  -8   7       39.48       52.40      5.91 o
   2  -8   7       16.10       12.10      4.82 o
   3  -8   7        4.45        7.34      4.82 o
   4  -8   7      260.56      275.44     12.71 o
   5  -8   7       11.09        6.66      5.30 o
   6  -8   7      702.25      692.05     22.37 o
   7  -8   7       79.14      101.26     10.53 o
   8  -8   7        0.28       -8.22      8.56 o
   9  -8   7        5.98        4.28     14.54 o
  -8  -7   7       45.16       53.62     14.27 o
  -7  -7   7      207.10      213.56     13.53 o
  -6  -7   7      145.85      172.09     11.42 o
  -5  -7   7      115.95      123.08      9.58 o
  -4  -7   7       22.97       31.74      6.46 o
  -3  -7   7       36.36       31.40      5.78 o
  -2  -7   7      592.66      614.19     23.53 o
  -1  -7   7      192.03      198.42      9.86 o
   0  -7   7       72.64       77.00      5.03 o
   1  -7   7       19.40       18.35      2.79 o
   2  -7   7      400.11      394.09     12.99 o
   3  -7   7        3.71       -1.43      3.26 o
   4  -7   7        1.09       -0.54      3.67 o
   5  -7   7      457.01      419.25     12.58 o
   6  -7   7      305.21      283.68      9.52 o
   7  -7   7        3.54        1.29      5.98 o
   8  -7   7       11.85        1.43      8.49 o
   9  -7   7        1.54       -8.49     12.57 o
  -9  -6   7        0.55       10.06     12.98 o
  -8  -6   7       13.48       11.21     11.28 o
  -7  -6   7        0.44       -4.69      6.25 o
  -6  -6   7       71.70       71.16      6.73 o
  -5  -6   7       56.30       48.18      6.80 o
  -4  -6   7        7.48       12.64      5.16 o
  -3  -6   7      311.69      336.46     14.75 o
  -2  -6   7      200.05      210.72     10.13 o
  -1  -6   7        0.36       -2.11      3.81 o
   0  -6   7        1.26        1.83      2.92 o
   1  -6   7       54.93       57.02      3.33 o
   2  -6   7       28.53       30.65      2.85 o
   3  -6   7      118.33      118.67      5.64 o
   4  -6   7       69.66       64.84      4.69 o
   5  -6   7       10.68       10.74      3.19 o
   6  -6   7      143.52      141.64      6.25 o
   7  -6   7      299.90      288.50      9.79 o
   8  -6   7       20.24       11.62      8.63 o
   9  -6   7        3.12        8.90     13.93 o
  -9  -5   7      110.73       87.94     14.88 o
  -8  -5   7       18.61        2.17     10.60 o
  -7  -5   7        6.83        4.96      5.91 o
  -6  -5   7      175.60      154.90      9.99 o
  -5  -5   7        7.86        0.00      5.16 o
  -4  -5   7       89.98       92.30      7.00 o
  -3  -5   7      103.53       93.45      6.59 o
  -2  -5   7       50.06       43.56      4.83 o
  -1  -5   7       46.05       47.78      4.55 o
   0  -5   7      605.43      598.89     18.30 o
   1  -5   7       10.86       13.25      2.38 o
   2  -5   7       36.20       39.82      2.79 o
   3  -5   7      134.80      143.01      6.05 o
   4  -5   7        1.86        3.94      2.85 o
   5  -5   7      181.17      173.87      6.46 o
   6  -5   7        3.50        6.80      3.67 o
   7  -5   7       85.53       86.99      5.44 o
   8  -5   7        6.17       20.59     12.23 o
   9  -5   7        0.02       -3.19     13.32 o
  10  -5   7        0.33        8.90     15.70 o
 -10  -4   7       13.60        6.66     11.14 o
  -9  -4   7        0.01       -1.70     10.33 o
  -8  -4   7      166.56      124.72     13.59 o
  -7  -4   7        1.24       -0.88      5.57 o
  -6  -4   7      131.84      134.78      8.70 o
  -5  -4   7      706.59      691.98     26.26 o
  -4  -4   7       15.10       31.67      4.96 o
  -3  -4   7       95.30       94.95      6.12 o
  -2  -4   7        6.17        7.88      3.47 o
  -1  -4   7     1424.56     1497.42     52.19 o
   0  -4   7     1912.00     2004.72     57.35 o
   1  -4   7      488.93      496.04     13.13 o
   2  -4   7      637.77      632.20     16.40 o
   3  -4   7       64.08       65.11      3.60 o
   4  -4   7        1.75       -0.41      2.51 o
   5  -4   7       13.48       12.03      3.33 o
   6  -4   7        0.63        3.94      3.53 o
   7  -4   7        8.04        7.48      4.55 o
   8  -4   7       99.88       81.83      7.20 o
   9  -4   7      155.25      181.81     19.57 o
 -10  -3   7       41.85       48.11     12.10 o
  -9  -3   7       74.91       75.78     11.89 o
  -8  -3   7       14.14       19.57      9.24 o
  -7  -3   7      110.22       95.36      7.75 o
  -6  -3   7        0.01       -4.49      4.62 o
  -5  -3   7      771.80      731.40     27.28 o
  -4  -3   7        0.69        1.50      3.67 o
  -3  -3   7     1063.55     1040.82     37.04 o
  -2  -3   7       59.10       46.28      4.28 o
  -1  -3   7      113.79      121.67      6.32 o
   0  -3   7      527.22      534.22     16.26 o
   1  -3   7      154.61      166.81      5.37 o
   2  -3   7     2678.78     2836.82     69.72 o
   3  -3   7        0.53        0.82      1.90 o
   4  -3   7        6.63        5.91      2.51 o
   5  -3   7       35.28       36.36      3.74 o
   6  -3   7      286.76      334.40     12.03 o
   7  -3   7       20.50       17.19      5.44 o
   8  -3   7       28.60       38.53      7.61 o
   9  -3   7      161.71      156.80     12.71 o
 -11  -2   7      199.04      221.78     19.51 o
 -10  -2   7        8.15        4.28      9.72 o
  -9  -2   7       32.33       28.47      9.11 o
  -8  -2   7       31.92       28.34      8.63 o
  -7  -2   7       39.23       35.27      5.64 o
  -6  -2   7      282.20      301.43     13.32 o
  -5  -2   7        6.28        5.16      3.81 o
  -4  -2   7       19.96        8.02      3.53 o
  -3  -2   7      393.51      360.43     14.28 o
  -2  -2   7      532.23      556.34     20.48 o
  -1  -2   7      303.08      296.82     11.76 o
   0  -2   7        0.01        0.54      1.90 o
   1  -2   7      487.23      513.23     13.33 o
   2  -2   7      144.67      133.16      3.74 o
   3  -2   7      459.18      533.19     12.65 o
   4  -2   7      440.35      465.61     11.70 o
   5  -2   7       28.74       28.27      4.08 o
   6  -2   7       16.41       23.17      4.49 o
   7  -2   7      197.78      203.91     13.39 o
   8  -2   7       47.06       52.74      8.56 o
   9  -2   7        7.88       -0.34      8.63 o
  10  -2   7       19.84       33.03     11.01 o
 -11  -1   7       24.30       32.42     11.69 o
 -10  -1   7      940.99     1014.51     54.01 o
  -9  -1   7       49.62       51.99      9.38 o
  -8  -1   7      210.45      219.89     15.57 o
  -7  -1   7       13.91        9.04      4.69 o
  -6  -1   7       87.36       94.81      6.73 o
  -5  -1   7        3.19        2.99      3.53 o
  -4  -1   7      316.51      304.95     12.44 o
  -3  -1   7        1.22        2.04      2.85 o
  -2  -1   7      270.22      256.14     10.61 o
  -1  -1   7       52.26       35.34      3.47 o
   0  -1   7      180.89      169.69      6.05 o
   1  -1   7      125.13      135.06      4.01 o
   2  -1   7       53.91       54.17      2.31 o
   3  -1   7      207.86      195.10      5.10 o
   4  -1   7       21.48       29.09      3.33 o
   5  -1   7       28.28       24.67      4.83 o
   6  -1   7        1.50       -2.04      4.82 o
   7  -1   7       35.17       35.54      7.20 o
   8  -1   7       76.98       74.89      9.79 o
   9  -1   7       53.90       54.16     10.60 o
 -11   0   7       17.46       12.78     10.40 o
 -10   0   7      331.71      332.82     21.89 o
  -9   0   7        0.00       -1.43      7.54 o
  -8   0   7     2328.04     2419.45    118.98 o
  -7   0   7       81.65       85.09      6.39 o
  -6   0   7      234.17      245.68     10.88 o
  -5   0   7       99.46       84.89      5.57 o
  -4   0   7      132.25      125.75      6.53 o
  -3   0   7      267.78      306.65     12.17 o
  -2   0   7     1679.16     1760.20     60.84 o
  -1   0   7       10.90        9.17      2.72 o
   0   0   7      177.34      188.24      6.46 o
   1   0   7      641.15      643.43     16.67 o
   2   0   7        2.50        5.03      1.70 o
   3   0   7      642.94      601.85     15.85 o
   4   0   7       71.69       77.21      4.49 o
   5   0   7      200.07      208.21     10.26 o
   6   0   7        0.49        0.00      5.03 o
   7   0   7       31.18       26.64      7.95 o
   8   0   7       44.18       29.22      9.24 o
   9   0   7       17.21       17.87     10.06 o
 -11   1   7        0.44       -2.58      9.17 o
 -10   1   7      167.35      142.26     13.05 o
  -9   1   7       16.72       20.59      7.75 o
  -8   1   7     1036.91      994.90     50.96 o
  -7   1   7       38.06       49.20      5.44 o
  -6   1   7     1850.28     1799.35     62.55 o
  -5   1   7      336.48      394.23     15.23 o
  -4   1   7      349.05      351.83     13.74 o
  -3   1   7      147.93      204.75      8.84 o
  -2   1   7      436.21      432.13     16.19 o
  -1   1   7      334.52      393.28     14.89 o
   0   1   7     5805.60     6071.83    206.15 o
   1   1   7      128.74      114.88      4.89 o
   2   1   7      439.77      519.52     13.81 o
   3   1   7      187.95      178.03      6.73 o
   4   1   7        0.06       -0.95      3.06 o
   5   1   7        2.29        7.54      4.82 o
   6   1   7       87.65       87.26      9.65 o
   7   1   7       22.45       10.40      7.75 o
   8   1   7       77.42       76.32     11.69 o
   9   1   7      611.67      518.66     31.07 o
 -11   2   7        5.08       -1.02      9.11 o
 -10   2   7       14.14       12.98      8.56 o
  -9   2   7        5.06       -0.20      6.80 o
  -8   2   7      267.40      225.21     14.75 o
  -7   2   7       10.97       13.86      5.57 o
  -6   2   7       86.08       59.13      5.17 o
  -5   2   7       59.67       45.87      4.42 o
  -4   2   7      220.39      227.00      8.09 o
  -3   2   7      745.46      749.70     22.19 o
  -2   2   7     1558.53     1642.17     40.84 o
  -1   2   7      121.65       95.09      5.37 o
   0   2   7      146.29      145.13      6.93 o
   1   2   7     1946.79     2143.34     60.70 o
   2   2   7      474.17      518.78     13.81 o
   3   2   7        2.35       10.40      2.85 o
   4   2   7      340.70      338.51     11.69 o
   5   2   7       67.27       75.78      7.07 o
   6   2   7       10.33        9.11      7.68 o
   7   2   7      213.91      201.74     15.77 o
   8   2   7        3.17       -8.97      8.97 o
   9   2   7       10.66        5.50     10.74 o
 -11   3   7        1.64        0.41      8.70 o
 -10   3   7       82.35      102.21     11.08 o
  -9   3   7       22.19       29.56      7.88 o
  -8   3   7        4.41        7.68      6.05 o
  -7   3   7        0.19        0.75      4.42 o
  -6   3   7       47.59       40.10      4.01 o
  -5   3   7       35.16       26.16      3.26 o
  -4   3   7       20.56       24.67      2.99 o
  -3   3   7       92.44       90.87      3.74 o
  -2   3   7      334.99      357.41     11.29 o
  -1   3   7      377.27      417.76     15.98 o
   0   3   7     1072.76     1128.32     39.83 o
   1   3   7      255.75      249.64      8.84 o
   2   3   7       34.91       43.90      2.99 o
   3   3   7      164.93      203.71      7.88 o
   4   3   7       76.43       72.58      6.12 o
   5   3   7       48.73       39.01      6.59 o
   6   3   7       10.67       -0.54      8.29 o
   7   3   7       21.85       43.02     10.67 o
   8   3   7       49.67       29.02     10.87 o
 -11   4   7       22.20       30.24      9.72 o
 -10   4   7       23.73       21.54      8.09 o
  -9   4   7      312.85      303.26     19.24 o
  -8   4   7       67.77       56.82      6.52 o
  -7   4   7      175.74      193.38      9.79 o
  -6   4   7      143.33      145.25      6.32 o
  -5   4   7      157.31      153.28      6.39 o
  -4   4   7      252.70      234.48      8.36 o
  -3   4   7       19.21       15.77      2.72 o
  -2   4   7       33.86       36.97      2.85 o
  -1   4   7      120.57      110.25      6.19 o
   0   4   7      364.01      368.14     11.76 o
   1   4   7       99.39       62.33      3.13 o
   2   4   7        6.89        4.55      3.87 o
   3   4   7      431.49      474.95     19.04 o
   4   4   7       59.13       51.11      6.12 o
   5   4   7       32.30       38.74      9.51 o
   6   4   7        0.64       -0.14      9.24 o
   7   4   7       46.54       53.35     11.69 o
   8   4   7       41.10       43.43     12.57 o
 -11   5   7       17.24       25.48      9.31 o
 -10   5   7      262.36      286.58     14.41 o
  -9   5   7      267.76      277.27     13.66 o
  -8   5   7       19.27        7.88      5.37 o
  -7   5   7      445.21      438.36     18.09 o
  -6   5   7       98.78      106.71      7.00 o
  -5   5   7      337.23      346.81     11.76 o
  -4   5   7      798.46      840.77     24.97 o
  -3   5   7        3.51        2.17      2.72 o
  -2   5   7       92.13       99.37      3.94 o
  -1   5   7      694.28      669.43     24.90 o
   0   5   7        5.92        2.72      2.24 o
   1   5   7      331.93      348.51     10.06 o
   2   5   7       39.79       37.24      5.37 o
   3   5   7      188.94      208.95     10.94 o
   4   5   7      317.33      298.30     13.80 o
   5   5   7       80.76       84.21     12.17 o
   6   5   7        2.52        6.18      9.17 o
   7   5   7       83.19       79.99     13.25 o
 -11   6   7      293.69      281.82     15.09 o
 -10   6   7      336.37      312.23     15.43 o
  -9   6   7        1.93       -1.70      5.78 o
  -8   6   7      267.67      258.65     12.58 o
  -7   6   7     1240.63     1204.97     44.03 o
  -6   6   7      143.70      170.67      9.18 o
  -5   6   7      253.57      246.70      9.25 o
  -4   6   7      360.20      381.16     12.65 o
  -3   6   7       95.15       96.58      4.55 o
  -2   6   7      178.75      165.86      6.66 o
  -1   6   7      460.14      500.22     15.91 o
   0   6   7     1627.29     1704.28     42.98 o
   1   6   7      571.29      578.48     18.29 o
   2   6   7      117.05       86.32      7.14 o
   3   6   7     1859.62     1868.72     66.13 o
   4   6   7      134.94      153.40      9.92 o
   5   6   7        4.48       10.94     10.26 o
   6   6   7        3.64       -3.74     10.87 o
   7   6   7        5.10       28.34     12.37 o
 -11   7   7        7.74       12.78      7.75 o
 -10   7   7      124.86      146.26     12.30 o
  -9   7   7      260.23      271.63     13.66 o
  -8   7   7        0.10        0.34      5.23 o
  -7   7   7      600.76      601.90     23.53 o
  -6   7   7        1.50        5.50      4.62 o
  -5   7   7      204.06      195.15      9.86 o
  -4   7   7      543.96      511.88     16.39 o
  -3   7   7        3.25       -3.13      3.13 o
  -2   7   7     1156.42     1202.12     35.32 o
  -1   7   7      180.40      175.23      7.34 o
   0   7   7      160.84      205.27      8.16 o
   1   7   7      149.78      152.11      7.20 o
   2   7   7     1717.06     1818.75     64.48 o
   3   7   7      157.09      165.03     10.33 o
   4   7   7      544.47      516.62     21.69 o
   5   7   7      684.66      621.33     37.54 o
   6   7   7      135.82       95.49     15.16 o
 -11   8   7        1.23        3.26      7.81 o
 -10   8   7      138.89      156.12     10.81 o
  -9   8   7        0.05        0.07      6.12 o
  -8   8   7        5.60        2.65      5.71 o
  -7   8   7      128.31      138.45      9.04 o
  -6   8   7      228.32      221.05     11.35 o
  -5   8   7      103.21       85.57      7.07 o
  -4   8   7      390.43      378.22     13.12 o
  -3   8   7     1362.60     1350.27     39.82 o
  -2   8   7      245.03      251.72     10.47 o
  -1   8   7      342.35      345.09     12.44 o
   0   8   7      158.43      161.02      9.92 o
   1   8   7      102.18       89.31      8.09 o
   2   8   7      104.23      118.46      9.18 o
   3   8   7        5.31       14.75      6.93 o
   4   8   7       25.14       25.76      8.22 o
   5   8   7      145.47      129.20     17.26 o
 -10   9   7       54.85       54.64      8.29 o
  -9   9   7       38.54       41.66      7.61 o
  -8   9   7      131.64      123.36      9.11 o
  -7   9   7        0.00       -1.16      5.71 o
  -6   9   7        2.82       -3.13      5.16 o
  -5   9   7      210.19      197.80     16.52 o
  -4   9   7      135.75      146.67      8.97 o
  -3   9   7        4.15        2.11      4.35 o
  -2   9   7       59.84       59.40      5.50 o
  -1   9   7      156.44      168.49     10.26 o
   0   9   7      163.18      169.58     10.74 o
   1   9   7      791.84      798.55     31.01 o
   2   9   7        8.92        6.18      7.14 o
   3   9   7       28.80       24.67      8.43 o
   4   9   7       36.17       44.92      9.31 o
  -9  10   7        6.87        6.18      7.00 o
  -8  10   7       55.52       67.42      8.22 o
  -7  10   7       54.14       47.64      6.52 o
  -6  10   7      216.87      221.79     12.30 o
  -5  10   7      166.79      167.68     10.54 o
  -4  10   7      176.38      172.85     10.47 o
  -3  10   7       64.82       66.60     10.13 o
  -2  10   7        0.42       -6.12      6.12 o
  -1  10   7       37.19       47.84      7.68 o
   0  10   7        2.57       12.84      7.20 o
   1  10   7       18.78       14.34      7.75 o
   2  10   7        4.73       13.73      8.49 o
   3  10   7       39.64       40.23      9.65 o
  -9  11   7        0.04       10.74     17.53 o
  -8  11   7       21.13       26.44      8.09 o
  -7  11   7       15.70       25.42      8.02 o
  -6  11   7      119.50      120.23     10.06 o
  -5  11   7       11.42        1.50      8.43 o
  -4  11   7      124.17      108.47     12.37 o
  -3  11   7       29.78       42.75      9.92 o
  -2  11   7        4.45       -2.04      8.70 o
  -1  11   7       14.53       25.62      8.36 o
   0  11   7        0.01        0.75      8.09 o
   1  11   7        2.77        9.51      8.97 o
   2  11   7       21.65       22.97      9.85 o
  -7  12   7        6.97       11.08      9.92 o
  -6  12   7       46.23       54.84     11.35 o
  -5  12   7        1.70        5.78      9.79 o
  -4  12   7       95.65       98.48     13.12 o
  -3  12   7        0.10        6.05     10.13 o
  -2  12   7        2.01       -9.17     10.81 o
  -1  12   7       37.96       37.38     12.37 o
   0  12   7      153.21      229.11     16.65 o
  -5  13   7      119.93      162.23     16.99 o
  -4  13   7        7.60       -1.43     11.62 o
  -3  13   7       44.11       54.84     13.80 o
   1 -13   8        3.00        4.69     12.44 o
   2 -13   8       11.09       22.77     12.50 o
   3 -13   8        3.67       -3.74     11.76 o
  -2 -12   8       15.00       -1.70     12.57 o
  -1 -12   8       39.82       43.15     13.73 o
   0 -12   8        5.00       -0.54     10.60 o
   1 -12   8        9.74        7.75     11.08 o
   2 -12   8       26.34       14.20     10.13 o
   3 -12   8       10.45        1.77     10.40 o
   4 -12   8       39.59       39.55     10.94 o
   5 -12   8        2.40       -0.88     10.40 o
  -4 -11   8      138.69      143.95     13.25 o
  -3 -11   8       31.03       31.67     13.59 o
  -2 -11   8      358.69      399.79     19.92 o
  -1 -11   8      179.56      184.47     12.78 o
   0 -11   8       58.93       66.60      8.77 o
   1 -11   8      253.63      272.23     14.75 o
   2 -11   8       16.69       13.25      7.34 o
   3 -11   8       16.54        8.70      7.34 o
   4 -11   8       77.60       71.02      8.77 o
   5 -11   8        1.49       -2.58      9.24 o
   6 -11   8        6.58        6.39      9.99 o
   7 -11   8       16.81        5.98     14.47 o
  -5 -10   8      141.34      138.92     12.64 o
  -4 -10   8       43.38       56.81      9.85 o
  -3 -10   8      165.27      219.33     15.02 o
  -2 -10   8      318.77      315.90     13.26 o
  -1 -10   8        7.08       10.40      6.86 o
   0 -10   8        2.42       -1.77      6.32 o
   1 -10   8      484.41      489.81     21.01 o
   2 -10   8      227.90      163.41     10.54 o
   3 -10   8       49.32       38.47      7.34 o
   4 -10   8        0.71       -0.88      6.52 o
   5 -10   8       13.38        9.04      6.80 o
   6 -10   8        0.07        2.11      7.14 o
   7 -10   8        6.25       -6.86     13.25 o
  -6  -9   8        0.53        0.95      9.65 o
  -5  -9   8      130.12      131.92     11.42 o
  -4  -9   8      331.22      297.48     15.50 o
  -3  -9   8      541.00      538.93     22.57 o
  -2  -9   8       39.38       31.87      6.86 o
  -1  -9   8      750.58      777.67     24.82 o
   0  -9   8      119.14      127.37      9.72 o
   1  -9   8      156.63      144.50      9.52 o
   2  -9   8      360.74      311.44     14.68 o
   3  -9   8      235.44      230.70     12.03 o
   4  -9   8      578.45      508.16     21.15 o
   5  -9   8      179.97      184.20     10.81 o
   6  -9   8       90.30       77.88      6.86 o
   7  -9   8       26.25       41.11      9.79 o
   8  -9   8       76.48       61.30     15.63 o
  -7  -8   8       28.08       22.83      9.65 o
  -6  -8   8       14.65       20.73      8.63 o
  -5  -8   8      167.14      178.82     12.30 o
  -4  -8   8      345.63      386.54     17.54 o
  -3  -8   8       75.71       79.72      8.29 o
  -2  -8   8      846.04      870.36     32.65 o
  -1  -8   8      621.99      594.25     19.38 o
   0  -8   8        2.67        3.74      4.08 o
   1  -8   8      257.57      265.32     12.71 o
   2  -8   8       12.07        9.99      5.03 o
   3  -8   8       11.57       16.51      5.50 o
   4  -8   8       59.98       53.08      6.46 o
   5  -8   8        4.70        0.07      5.30 o
   6  -8   8        7.91        9.92      5.16 o
   7  -8   8      225.96      244.02     14.75 o
   8  -8   8       87.46       87.33     11.15 o
  -8  -7   8        4.05        1.63     12.98 o
  -7  -7   8       19.85       21.20      8.63 o
  -6  -7   8      160.44      198.80     17.47 o
  -5  -7   8      232.82      256.87     13.53 o
  -4  -7   8        2.74       11.48      6.05 o
  -3  -7   8       11.63       12.78      5.50 o
  -2  -7   8      982.16     1006.18     36.81 o
  -1  -7   8      174.62      163.68      7.41 o
   0  -7   8       24.44       19.64      4.01 o
   1  -7   8      144.44      136.14      5.30 o
   2  -7   8       34.97       41.59      4.42 o
   3  -7   8       18.41       17.19      4.01 o
   4  -7   8      213.43      210.99      8.90 o
   5  -7   8      232.34      241.78      9.86 o
   6  -7   8        0.40       -2.72      4.62 o
   7  -7   8        5.90        8.15      7.82 o
   8  -7   8      324.90      338.39     18.35 o
   9  -7   8       19.68       30.04     15.56 o
  -9  -6   8       20.05       17.47     13.39 o
  -8  -6   8       42.66       24.87     12.10 o
  -7  -6   8        1.38        1.16      6.66 o
  -6  -6   8        0.71        0.95      6.52 o
  -5  -6   8      233.71      247.50     12.71 o
  -4  -6   8      134.09      129.95      8.63 o
  -3  -6   8      255.33      257.64     12.03 o
  -2  -6   8      172.16      200.93     10.13 o
  -1  -6   8      397.84      386.41     15.77 o
   0  -6   8      111.83      106.78      5.44 o
   1  -6   8      442.21      438.93     12.24 o
   2  -6   8       89.35      100.18      5.23 o
   3  -6   8       84.41       84.55      5.10 o
   4  -6   8       16.29       23.38      4.15 o
   5  -6   8       16.01        9.79      4.21 o
   6  -6   8      379.04      386.36     12.10 o
   7  -6   8      366.69      394.03     12.51 o
   8  -6   8        0.40       -1.22      8.63 o
   9  -6   8        6.37        3.06     14.13 o
  -9  -5   8       45.32       48.73     13.93 o
  -8  -5   8        7.57        2.17     10.19 o
  -7  -5   8      308.21      326.36     15.91 o
  -6  -5   8      241.87      241.45     12.71 o
  -5  -5   8       25.12       24.19      6.05 o
  -4  -5   8      139.85      114.39      7.82 o
  -3  -5   8      346.74      340.56     14.55 o
  -2  -5   8      106.38      111.13      7.00 o
  -1  -5   8      229.02      245.20     11.15 o
   0  -5   8      177.11      196.79      7.55 o
   1  -5   8       66.64       75.64      3.81 o
   2  -5   8      157.97      179.04      5.98 o
   3  -5   8        3.44        8.49      3.33 o
   4  -5   8        4.57        9.92      3.33 o
   5  -5   8      631.34      673.22     21.29 o
   6  -5   8      321.82      316.72     10.33 o
   7  -5   8        1.66        3.19      4.42 o
   8  -5   8      426.89      353.18     26.04 o
   9  -5   8       73.88       54.23     15.43 o
 -10  -4   8        0.04        3.53     11.14 o
  -9  -4   8      129.20      141.09     15.50 o
  -8  -4   8       50.22       54.98     11.21 o
  -7  -4   8      414.93      490.39     20.53 o
  -6  -4   8        8.03        1.90      5.37 o
  -5  -4   8      121.36      116.09      7.88 o
  -4  -4   8       35.45       36.43      5.30 o
  -3  -4   8      219.92      214.88     10.13 o
  -2  -4   8      710.76      777.08     28.37 o
  -1  -4   8      213.55      263.22     11.28 o
   0  -4   8       91.03       95.63      4.76 o
   1  -4   8       20.53       23.11      2.58 o
   2  -4   8      230.80      242.56      7.48 o
   3  -4   8      700.46      720.33     19.12 o
   4  -4   8      337.45      327.02     11.42 o
   5  -4   8      283.62      294.15      9.45 o
   6  -4   8      102.15      113.84      5.84 o
   7  -4   8      218.50      231.11     11.62 o
   8  -4   8      385.75      421.63     18.36 o
 -10  -3   8      166.82      191.19     18.15 o
  -9  -3   8       36.12       18.28      9.65 o
  -8  -3   8        6.48        4.42      8.29 o
  -7  -3   8       11.12        4.49      5.71 o
  -6  -3   8       42.39       42.75      6.05 o
  -5  -3   8      218.10      220.38     15.02 o
  -4  -3   8       40.01       36.09      4.89 o
  -3  -3   8      151.14      163.75      8.22 o
  -2  -3   8      142.61      118.20      6.59 o
  -1  -3   8       18.29       15.97      3.40 o
   0  -3   8      732.07      764.76     22.73 o
   1  -3   8        1.06       -0.54      2.04 o
   2  -3   8       74.18      104.26      3.74 o
   3  -3   8       53.65       66.81      3.81 o
   4  -3   8       26.32       18.35      3.60 o
   5  -3   8      109.31      115.20      5.44 o
   6  -3   8      718.28      756.52     23.87 o
   7  -3   8        0.16       -0.20      5.50 o
   8  -3   8      213.01      229.20     15.50 o
   9  -3   8       37.17       45.94      9.72 o
 -10  -2   8       61.51       84.34     13.05 o
  -9  -2   8      137.97      117.58     13.39 o
  -8  -2   8       28.14       21.81      8.49 o
  -7  -2   8      166.35      195.96     10.67 o
  -6  -2   8      108.43      132.06      8.09 o
  -5  -2   8      400.42      401.58     16.93 o
  -4  -2   8      231.39      259.42     11.42 o
  -3  -2   8       77.87       84.62      5.64 o
  -2  -2   8       69.37       64.77      4.76 o
  -1  -2   8      230.52      190.09      8.36 o
   0  -2   8      384.59      411.02     12.85 o
   1  -2   8       15.91       11.76      1.97 o
   2  -2   8        0.57       -0.34      1.77 o
   3  -2   8      459.38      426.46     10.54 o
   4  -2   8      668.87      710.00     21.83 o
   5  -2   8       59.92       68.71      5.30 o
   6  -2   8      127.44      109.56      7.54 o
   7  -2   8       42.88       49.81      8.02 o
   8  -2   8       36.09       55.59      9.51 o
   9  -2   8        9.82        8.70      9.04 o
 -11  -1   8       34.33       44.78     12.16 o
 -10  -1   8       80.09       59.47     10.87 o
  -9  -1   8       19.08        6.05      8.49 o
  -8  -1   8       72.90       82.17     10.19 o
  -7  -1   8        0.58        2.72      4.82 o
  -6  -1   8        5.12        4.42      4.21 o
  -5  -1   8       68.84       56.82      5.37 o
  -4  -1   8      367.82      384.19     15.16 o
  -3  -1   8      109.82      132.20      6.86 o
  -2  -1   8      223.59      273.03     11.42 o
  -1  -1   8       98.32      108.82      5.85 o
   0  -1   8      253.10      272.09      7.75 o
   1  -1   8       73.80       82.17      3.13 o
   2  -1   8      272.21      276.10      6.59 o
   3  -1   8        0.15        0.41      2.11 o
   4  -1   8       54.69       63.07      7.34 o
   5  -1   8      356.36      366.32     15.57 o
   6  -1   8      301.44      294.56     13.73 o
   7  -1   8      246.30      266.53     17.27 o
   8  -1   8        0.00       16.72      8.70 o
   9  -1   8       36.05       44.99     11.08 o
 -11   0   8       51.51       62.18     11.55 o
 -10   0   8      308.41      300.12     20.67 o
  -9   0   8      221.70      231.92     16.86 o
  -8   0   8       56.40       54.71      8.77 o
  -7   0   8       41.20       46.55      5.71 o
  -6   0   8       65.24       64.70      5.78 o
  -5   0   8      107.67      128.25      7.20 o
  -4   0   8     2010.73     2169.49     75.01 o
  -3   0   8      192.04      269.68     11.56 o
  -2   0   8     4144.88     4409.35    150.35 o
  -1   0   8      836.48      958.12     33.97 o
   0   0   8      134.78      179.52      6.39 o
   1   0   8       14.39       17.94      2.11 o
   2   0   8        6.32        9.72      2.11 o
   3   0   8        2.36        5.10      2.79 o
   4   0   8        3.48       -3.06      5.50 o
   5   0   8      258.34      264.71     12.44 o
   6   0   8       52.20       40.23      7.88 o
   7   0   8       99.94      101.47     10.81 o
   8   0   8       32.27       23.79      9.17 o
   9   0   8       32.59       19.37     10.67 o
 -11   1   8       68.82       64.97     11.89 o
 -10   1   8      207.07      215.40     16.24 o
  -9   1   8        4.26       14.61      7.95 o
  -8   1   8      696.36      666.31     35.77 o
  -7   1   8      142.83      144.77      8.16 o
  -6   1   8       44.78       60.69      5.64 o
  -5   1   8        1.59        6.25      3.81 o
  -4   1   8      442.10      463.88     17.82 o
  -3   1   8      287.96      279.18     11.49 o
  -2   1   8     3246.93     3229.16    110.57 o
  -1   1   8      488.91      540.76     20.13 o
   0   1   8     1885.70     2051.39     70.86 o
   1   1   8      195.37      241.60      8.50 o
   2   1   8       30.41       51.04      2.92 o
   3   1   8        0.06        3.06      2.92 o
   4   1   8       11.83       15.90      4.21 o
   5   1   8       22.96       21.61      5.57 o
   6   1   8        9.57        6.18      7.48 o
   7   1   8      103.10      100.11     11.42 o
   8   1   8       41.64       63.13     11.82 o
   9   1   8       23.12       -3.67     10.67 o
 -11   2   8      179.75      167.34     15.36 o
 -10   2   8      310.14      276.67     18.90 o
  -9   2   8        0.09        9.17      7.41 o
  -8   2   8     2022.39     2013.72     99.59 o
  -7   2   8       34.01       49.54      7.68 o
  -6   2   8      122.41      121.93      7.14 o
  -5   2   8        1.00        5.16      3.60 o
  -4   2   8     1496.11     1540.40     53.75 o
  -3   2   8      207.69      244.87     10.61 o
  -2   2   8     1037.64     1184.02     29.82 o
  -1   2   8       99.01       95.63      5.64 o
   0   2   8      170.59      157.43      7.61 o
   1   2   8       71.60       73.81      5.44 o
   2   2   8       71.85       75.24      3.87 o
   3   2   8       62.84       52.47      3.94 o
   4   2   8        0.29        1.22      4.35 o
   5   2   8       45.26       39.35      8.16 o
   6   2   8       92.71       96.17     11.15 o
   7   2   8       24.09        7.54      9.24 o
   8   2   8        0.09       -3.33     10.33 o
 -11   3   8       52.09       30.85     10.33 o
 -10   3   8        8.25        6.66      8.36 o
  -9   3   8       71.52       79.52      9.85 o
  -8   3   8     1336.44     1352.89     68.06 o
  -7   3   8      693.49      721.52     38.09 o
  -6   3   8     1691.66     1791.79     51.63 o
  -5   3   8     1394.69     1428.99     41.40 o
  -4   3   8       98.32       80.61      4.49 o
  -3   3   8       95.61      112.01      4.28 o
  -2   3   8     3079.59     3246.37     92.44 o
  -1   3   8        0.92       -1.02      3.19 o
   0   3   8        1.80        1.90      3.26 o
   1   3   8       84.12       76.60      4.62 o
   2   3   8      146.01      160.07      6.32 o
   3   3   8      330.30      324.23     13.80 o
   4   3   8       89.30      115.74      7.68 o
   5   3   8       61.62       79.99     10.81 o
   6   3   8        0.36        4.69      8.63 o
   7   3   8       16.29        6.52      9.38 o
   8   3   8       62.32       52.26     12.44 o
 -11   4   8       98.82      109.01     12.84 o
 -10   4   8      233.63      258.09     17.74 o
  -9   4   8      349.69      343.65     21.89 o
  -8   4   8       55.66       55.39      6.66 o
  -7   4   8        9.39       16.38      4.82 o
  -6   4   8      124.23      111.54      5.78 o
  -5   4   8      600.43      553.78     17.28 o
  -4   4   8        0.48        2.24      2.99 o
  -3   4   8       52.49       64.02      3.47 o
  -2   4   8      421.82      402.10     12.78 o
  -1   4   8       50.51       85.36      5.84 o
   0   4   8      130.70      131.39      7.27 o
   1   4   8      211.07      226.30     10.47 o
   2   4   8      234.79      259.06     11.96 o
   3   4   8        0.03        2.92      4.76 o
   4   4   8      148.22      152.86      9.31 o
   5   4   8      197.94      201.19     16.31 o
   6   4   8        1.84        2.58      9.45 o
   7   4   8       15.07        7.48     11.42 o
 -11   5   8      142.86      148.57     13.66 o
 -10   5   8      115.37      106.84     11.69 o
  -9   5   8       57.87       57.83      7.27 o
  -8   5   8      384.08      383.98     16.86 o
  -7   5   8      476.39      537.91     21.62 o
  -6   5   8      403.67      398.91     16.59 o
  -5   5   8        0.79        2.38      3.47 o
  -4   5   8       10.47        8.15      3.53 o
  -3   5   8       61.97       51.31      3.94 o
  -2   5   8        4.00        3.74      2.58 o
  -1   5   8       72.38       64.02      4.28 o
   0   5   8       30.32       28.07      2.79 o
   1   5   8       44.35       54.57      3.74 o
   2   5   8     1118.44     1132.61     40.97 o
   3   5   8      194.69      186.11     10.20 o
   4   5   8       10.37        9.11      6.05 o
   5   5   8       11.95       -1.97      8.83 o
   6   5   8       77.17       73.13     13.59 o
   7   5   8        0.68        5.91     10.94 o
 -11   6   8        4.27        2.92      7.95 o
 -10   6   8       47.12       35.27      7.68 o
  -9   6   8       73.15       81.55      7.95 o
  -8   6   8      552.35      578.73     23.53 o
  -7   6   8       74.36       79.65      7.00 o
  -6   6   8      178.76      185.70      9.58 o
  -5   6   8       63.63       71.84      5.03 o
  -4   6   8      637.24      639.34     24.08 o
  -3   6   8       14.94       13.39      3.40 o
  -2   6   8       13.94        7.20      3.19 o
  -1   6   8        0.58        0.61      2.99 o
   0   6   8      224.53      204.95      8.02 o
   1   6   8      310.02      297.15     13.60 o
   2   6   8      981.80      958.76     35.51 o
   3   6   8      468.52      386.74     17.47 o
   4   6   8     1018.99      932.07     35.17 o
   5   6   8      190.06      161.02     16.65 o
   6   6   8       82.11      119.88     15.84 o
 -11   7   8      146.84      146.06     11.42 o
 -10   7   8       43.24       39.48      7.82 o
  -9   7   8       28.79       33.98      6.93 o
  -8   7   8       48.59       43.97      6.93 o
  -7   7   8       97.39      105.82      8.09 o
  -6   7   8      541.57      525.03     21.35 o
  -5   7   8      992.68      981.06     50.55 o
  -4   7   8      226.59      229.01      8.90 o
  -3   7   8      146.60      149.74      6.93 o
  -2   7   8       58.33       60.01      5.10 o
  -1   7   8       11.32       12.50      3.81 o
   0   7   8      463.59      486.91     19.92 o
   1   7   8        0.37       -3.26      5.44 o
   2   7   8      214.09      212.21     12.57 o
   3   7   8      209.31      193.04     11.62 o
   4   7   8      728.34      753.57     29.85 o
   5   7   8      122.53      111.73     16.11 o
   6   7   8      174.59      151.97     17.81 o
 -10   8   8       35.08       31.06      7.48 o
  -9   8   8      108.17       98.68      8.97 o
  -8   8   8       61.66       54.10      7.27 o
  -7   8   8       49.79       52.80      6.93 o
  -6   8   8       90.03       84.55      7.61 o
  -5   8   8      103.46      100.11      7.68 o
  -4   8   8        3.62        5.64      4.28 o
  -3   8   8        9.36        7.88      4.21 o
  -2   8   8      515.44      546.03     22.10 o
  -1   8   8      178.82      180.46     10.60 o
   0   8   8      211.36      237.90     12.57 o
   1   8   8       64.28       54.23      7.82 o
   2   8   8      215.57      204.25     12.23 o
   3   8   8        0.05       -1.70      7.34 o
   4   8   8      221.06      202.28     13.19 o
   5   8   8       30.40       28.00     14.88 o
 -10   9   8        7.43       -3.13      7.48 o
  -9   9   8      337.50      312.29     15.91 o
  -8   9   8      116.03      111.26      9.18 o
  -7   9   8      155.48      156.26     10.20 o
  -6   9   8        0.09       -3.13      6.46 o
  -5   9   8        8.42        7.61      9.45 o
  -4   9   8      165.34      187.53     10.54 o
  -3   9   8       79.15      100.52      8.02 o
  -2   9   8       42.99       37.58      7.00 o
  -1   9   8      289.42      285.91     14.28 o
   0   9   8       40.10       36.29      7.68 o
   1   9   8       54.12       50.43      8.43 o
   2   9   8       17.43       -1.56      7.27 o
   3   9   8       13.77        3.47      8.36 o
   4   9   8       74.47       79.04     16.17 o
  -9  10   8        2.97        1.43      7.34 o
  -8  10   8       34.70       36.63      7.82 o
  -7  10   8       36.38       29.09      7.07 o
  -6  10   8        0.02        1.29      6.73 o
  -5  10   8      218.29      227.70     16.79 o
  -4  10   8      152.52      171.21     14.75 o
  -3  10   8        6.82       15.97      8.49 o
  -2  10   8      190.00      191.00     11.55 o
  -1  10   8       26.72       24.80      7.54 o
   0  10   8        8.26       17.53      7.82 o
   1  10   8       40.36       39.35      8.70 o
   2  10   8       55.99       65.79      9.99 o
   3  10   8       37.19       37.11     10.26 o
  -8  11   8       42.49       31.13     16.11 o
  -7  11   8       20.19       30.24      8.22 o
  -6  11   8        1.80       -0.95      9.24 o
  -5  11   8       19.77        5.50      9.38 o
  -4  11   8      103.36       72.72     11.62 o
  -3  11   8       28.16       39.55     10.53 o
  -2  11   8       84.83      103.44     13.66 o
  -1  11   8        0.38        2.99      8.36 o
   0  11   8      204.24      207.65     13.93 o
   1  11   8       54.82       68.78     10.47 o
  -7  12   8       10.50       13.73     10.74 o
  -6  12   8        9.72       11.89     10.60 o
  -5  12   8        0.16        5.71     10.60 o
  -4  12   8       37.44       43.36     11.35 o
  -3  12   8        9.05       -5.71     10.19 o
  -2  12   8       42.55       70.00     14.27 o
  -1  12   8        1.42        6.73     11.89 o
  -2 -12   9       19.53       52.19     15.70 o
  -1 -12   9       60.80       67.89     14.48 o
   0 -12   9       49.47       81.55     14.14 o
   1 -12   9      145.44      146.87     15.70 o
   2 -12   9       11.19       21.27     10.81 o
   3 -12   9       41.36       52.80     12.30 o
   4 -12   9       12.76       14.00     11.01 o
  -4 -11   9       12.74       12.10     10.33 o
  -3 -11   9       29.40       24.53     13.52 o
  -2 -11   9       53.64       63.00     13.25 o
  -1 -11   9       43.55       41.12      9.45 o
   0 -11   9        8.04        5.23      7.88 o
   1 -11   9       25.06       17.60      8.09 o
   2 -11   9        0.11       -0.68      7.61 o
   3 -11   9       37.55       40.64      8.43 o
   4 -11   9        0.07       -6.80      7.75 o
   5 -11   9        0.02        2.24      9.92 o
   6 -11   9       89.60      100.24     13.18 o
  -5 -10   9       77.42       77.34     11.28 o
  -4 -10   9       47.68       30.51      9.79 o
  -3 -10   9      176.38      220.28     15.63 o
  -2 -10   9       75.74       80.67      9.99 o
  -1 -10   9      205.21      190.25     12.10 o
   0 -10   9        3.28        4.82      6.66 o
   1 -10   9        0.60        0.88      6.93 o
   2 -10   9       16.56       11.08      6.80 o
   3 -10   9        1.01        6.46      6.80 o
   4 -10   9        3.79        3.67      6.93 o
   5 -10   9       14.38       10.19      7.54 o
   6 -10   9       23.62       16.79      6.73 o
   7 -10   9        0.00       -6.52     14.88 o
  -6  -9   9      228.52      235.04     15.36 o
  -5  -9   9       48.38       28.41      9.58 o
  -4  -9   9       83.43       93.31     10.06 o
  -3  -9   9       55.44       55.80      8.43 o
  -2  -9   9      129.30      136.14      9.86 o
  -1  -9   9      143.71      128.80      9.72 o
   0  -9   9        3.25        0.27      5.71 o
   1  -9   9      136.70      151.57      9.99 o
   2  -9   9      153.95      145.32      9.86 o
   3  -9   9       52.71       42.54      6.86 o
   4  -9   9       78.85       66.81      7.54 o
   5  -9   9       11.97        7.34      6.73 o
   6  -9   9       43.70       29.63      6.46 o
   7  -9   9        3.68        3.19      9.38 o
  -7  -8   9      410.75      407.55     20.33 o
  -6  -8   9      160.99      164.75     12.78 o
  -5  -8   9        3.18       13.39      8.15 o
  -4  -8   9      342.01      363.02     17.13 o
  -3  -8   9        1.08       -3.74      6.39 o
  -2  -8   9       81.16       87.81      7.88 o
  -1  -8   9        0.09       -1.43      4.49 o
   0  -8   9       15.18       20.80      5.78 o
   1  -8   9       55.15       65.04      6.80 o
   2  -8   9       17.88       23.85      5.84 o
   3  -8   9       31.99       28.27      6.18 o
   4  -8   9      486.15      451.61     19.17 o
   5  -8   9        9.63       13.05      5.37 o
   6  -8   9      226.83      220.30      9.99 o
   7  -8   9       14.66       13.18      8.97 o
   8  -8   9        6.22        1.70     13.86 o
  -8  -7   9       13.56       18.55     13.93 o
  -7  -7   9       91.13       93.38     11.08 o
  -6  -7   9        2.95        3.13      7.61 o
  -5  -7   9      262.98      294.33     14.68 o
  -4  -7   9      114.89      108.27      8.90 o
  -3  -7   9      105.14      115.00      9.58 o
  -2  -7   9       18.51       31.12      6.12 o
  -1  -7   9      193.62      189.85      9.11 o
   0  -7   9        7.13       13.25      4.15 o
   1  -7   9        3.23        7.82      4.96 o
   2  -7   9      219.47      223.91     11.22 o
   3  -7   9       16.16       23.11      5.37 o
   4  -7   9       55.87       61.98      6.39 o
   5  -7   9      300.01      297.61     11.76 o
   6  -7   9        6.09        4.01      5.10 o
   7  -7   9        4.23        4.82      8.29 o
   8  -7   9       25.38       36.63     10.40 o
  -8  -6   9       57.88       70.61     14.95 o
  -7  -6   9      223.04      248.10     19.17 o
  -6  -6   9        0.00        1.70      7.07 o
  -5  -6   9      529.55      542.41     22.37 o
  -4  -6   9       46.50       49.07      6.93 o
  -3  -6   9       15.65       15.09      5.44 o
  -2  -6   9        6.46        9.17      4.96 o
  -1  -6   9        4.14        2.11      4.49 o
   0  -6   9       17.18       21.81      3.81 o
   1  -6   9      160.22      162.65      6.12 o
   2  -6   9       23.70       27.52      4.01 o
   3  -6   9       81.58       86.52      5.98 o
   4  -6   9       16.32       27.73      4.49 o
   5  -6   9      133.81      141.98      7.20 o
   6  -6   9        0.20        3.40      4.82 o
   7  -6   9      389.50      414.56     15.16 o
   8  -6   9      128.70      146.46     12.51 o
   9  -6   9        6.17       -9.85     16.17 o
  -9  -5   9       11.31       21.61     12.64 o
  -8  -5   9      177.96      158.64     16.45 o
  -7  -5   9      746.53      770.27     30.47 o
  -6  -5   9      289.53      254.58     13.12 o
  -5  -5   9      225.36      215.68     11.56 o
  -4  -5   9        8.00        3.06      5.16 o
  -3  -5   9     1054.90     1031.67     37.50 o
  -2  -5   9      247.94      269.40     12.24 o
  -1  -5   9        0.87        0.48      3.87 o
   0  -5   9       40.10       41.93      3.87 o
   1  -5   9       63.76       77.48      4.15 o
   2  -5   9       20.94        6.52      3.53 o
   3  -5   9       67.16       70.27      4.96 o
   4  -5   9       86.38       87.74      5.71 o
   5  -5   9      354.30      381.73     13.66 o
   6  -5   9      129.48      133.76      7.34 o
   7  -5   9        4.35        2.92      5.30 o
   8  -5   9       44.24       24.13     14.61 o
   9  -5   9       91.89       61.98     17.94 o
  -9  -4   9       51.00       69.18     13.73 o
  -8  -4   9      117.56      114.25     13.86 o
  -7  -4   9      193.98      202.82     11.83 o
  -6  -4   9       35.43       29.09      6.59 o
  -5  -4   9        8.10       11.76      5.30 o
  -4  -4   9      193.42      202.15     10.40 o
  -3  -4   9      303.16      293.02     12.85 o
  -2  -4   9      205.21      224.12     10.40 o
  -1  -4   9     1166.88     1150.72     40.85 o
   0  -4   9      318.58      339.20     11.42 o
   1  -4   9       26.87       34.93      3.13 o
   2  -4   9      535.63      581.54     15.51 o
   3  -4   9      125.43      107.19      4.96 o
   4  -4   9      108.32      114.45      6.18 o
   5  -4   9      251.71      227.72      9.24 o
   6  -4   9       78.73       81.49      6.18 o
   7  -4   9      266.81      293.52     14.07 o
   8  -4   9        7.15       15.77      7.00 o
 -10  -3   9        1.27       -1.90     11.21 o
  -9  -3   9      211.99      234.02     19.24 o
  -8  -3   9        5.55        9.79      9.45 o
  -7  -3   9      499.24      525.53     21.83 o
  -6  -3   9      279.61      269.20     12.85 o
  -5  -3   9       74.49       75.78      6.66 o
  -4  -3   9       10.09        7.48      4.42 o
  -3  -3   9      107.72      113.23      7.07 o
  -2  -3   9      120.94      126.42      7.14 o
  -1  -3   9      311.44      267.75     11.63 o
   0  -3   9     1425.11     1604.95     46.32 o
   1  -3   9       26.30       26.44      2.79 o
   2  -3   9      317.97      338.79      8.84 o
   3  -3   9      129.52      144.57      6.39 o
   4  -3   9      985.53     1034.94     31.23 o
   5  -3   9      134.67      125.54      6.46 o
   6  -3   9     2276.00     2405.24     69.49 o
   7  -3   9       92.02       74.08      9.17 o
   8  -3   9      141.96      150.82     12.64 o
   9  -3   9       32.87       33.23     10.47 o
 -10  -2   9      276.74      320.50     22.57 o
  -9  -2   9        5.91        7.34      9.38 o
  -8  -2   9      192.52      185.56     15.09 o
  -7  -2   9      609.26      622.79     24.41 o
  -6  -2   9       11.35       12.16      5.16 o
  -5  -2   9        3.34        6.59      4.49 o
  -4  -2   9        9.12        6.05      4.01 o
  -3  -2   9      127.42      119.08      6.93 o
  -2  -2   9     1021.59     1054.36     37.58 o
  -1  -2   9       87.39       90.80      5.64 o
   0  -2   9        8.09        4.49      2.45 o
   1  -2   9      192.45      207.74      5.91 o
   2  -2   9      554.40      648.11     15.24 o
   3  -2   9      680.13      671.58     20.61 o
   4  -2   9      794.35      821.36     25.10 o
   5  -2   9      115.52      127.23      8.16 o
   6  -2   9       23.41       14.68      6.73 o
   7  -2   9       31.58       24.19      8.02 o
   8  -2   9     1161.24     1193.29     60.89 o
   9  -2   9        6.12        2.79      9.92 o
 -11  -1   9        3.24        7.95     10.33 o
 -10  -1   9        3.79        7.61      9.99 o
  -9  -1   9        1.93       -4.55      8.63 o
  -8  -1   9       47.97       52.19      9.65 o
  -7  -1   9       10.34       10.67      5.23 o
  -6  -1   9      304.98      291.85     13.05 o
  -5  -1   9       10.52        5.03      4.28 o
  -4  -1   9        1.65       -0.68      3.94 o
  -3  -1   9        0.60       -2.99      3.53 o
  -2  -1   9      242.61      231.42     10.20 o
  -1  -1   9        2.81        1.36      3.13 o
   0  -1   9     1206.53     1360.92     34.25 o
   1  -1   9     1286.98     1339.53     30.17 o
   2  -1   9       15.81       11.96      2.11 o
   3  -1   9      198.29      212.76      7.89 o
   4  -1   9      216.01      215.35     14.27 o
   5  -1   9        4.78       -1.16      6.12 o
   6  -1   9      185.40      186.44     13.59 o
   7  -1   9       29.41       33.50      8.83 o
   8  -1   9        0.06       -0.48      8.63 o
   9  -1   9        0.54       17.12     10.94 o
 -11   0   9      113.34      103.51     13.93 o
 -10   0   9      232.26      241.50     18.69 o
  -9   0   9        0.37       -4.01      7.95 o
  -8   0   9      313.05      319.71     20.67 o
  -7   0   9       30.22       30.31      5.57 o
  -6   0   9       39.47       45.74      5.64 o
  -5   0   9        4.42       -2.11      3.81 o
  -4   0   9      545.76      579.48     21.83 o
  -3   0   9      137.14      157.15      7.88 o
  -2   0   9       58.74       67.96      5.03 o
  -1   0   9      311.82      326.84     13.39 o
   0   0   9       23.51       19.37      2.38 o
   1   0   9       42.98       50.09      2.99 o
   2   0   9        0.14        5.16      3.19 o
   3   0   9      482.71      573.80     17.68 o
   4   0   9       15.74        8.83      6.25 o
   5   0   9      306.30      283.68     18.15 o
   6   0   9       64.19       77.88      9.99 o
   7   0   9      158.19      150.62     13.53 o
   8   0   9      112.14      105.48     13.05 o
 -11   1   9       42.64       40.10     11.42 o
 -10   1   9      404.89      343.11     22.64 o
  -9   1   9        0.02        5.91      8.09 o
  -8   1   9      131.05      123.97     11.35 o
  -7   1   9      197.50      186.38      9.86 o
  -6   1   9      318.57      304.98     13.46 o
  -5   1   9      154.48      167.28      8.70 o
  -4   1   9      202.00      243.97     10.74 o
  -3   1   9      291.23      297.38     12.37 o
  -2   1   9     1484.50     1661.27     57.84 o
  -1   1   9      524.28      514.01     19.39 o
   0   1   9        7.59        7.27      3.47 o
   1   1   9       19.22       18.62      4.01 o
   2   1   9       60.32       64.36      3.74 o
   3   1   9       62.07       54.37      5.30 o
   4   1   9       40.79       45.06      7.68 o
   5   1   9        3.76        8.36      6.80 o
   6   1   9       90.04       84.07     10.40 o
   7   1   9      399.39      394.10     24.81 o
   8   1   9       31.51       20.12     10.74 o
 -11   2   9       37.72       40.64     11.08 o
 -10   2   9      139.96      139.60     13.46 o
  -9   2   9       19.95       15.36      8.09 o
  -8   2   9      235.82      215.48     15.23 o
  -7   2   9      646.16      600.47     32.44 o
  -6   2   9       11.07       11.69      4.42 o
  -5   2   9      677.75      698.67     25.85 o
  -4   2   9      162.96      152.12      7.95 o
  -3   2   9      102.85      100.80      6.19 o
  -2   2   9      898.44     1046.39     30.90 o
  -1   2   9      114.44      119.56      7.07 o
   0   2   9     1109.30     1171.82     41.60 o
   1   2   9      105.84      106.37      9.58 o
   2   2   9       76.97       70.48      3.74 o
   3   2   9       50.86       52.47      5.64 o
   4   2   9      151.15      175.70     13.39 o
   5   2   9       72.21       56.14      9.72 o
   6   2   9       22.28       15.90      9.24 o
   7   2   9       87.24      136.94     14.34 o
   8   2   9        1.08       -0.75     11.14 o
 -11   3   9      148.44      156.73     15.02 o
 -10   3   9      182.88      203.16     16.04 o
  -9   3   9       23.67       31.46      8.43 o
  -8   3   9       13.69        2.17      6.93 o
  -7   3   9       22.96       30.92      7.27 o
  -6   3   9        2.12       -0.82      4.15 o
  -5   3   9      352.91      362.66     12.24 o
  -4   3   9       21.39       28.88      3.47 o
  -3   3   9       36.19       39.55      2.99 o
  -2   3   9      234.04      222.91      6.73 o
  -1   3   9      166.63      139.55      7.55 o
   0   3   9        1.71       -2.31      3.53 o
   1   3   9       25.10       21.47      4.55 o
   2   3   9       56.12       76.46      6.18 o
   3   3   9      348.08      336.74     14.82 o
   4   3   9        4.75        4.08      7.82 o
   5   3   9       17.64       32.48      9.79 o
   6   3   9       20.36       34.39      9.92 o
   7   3   9        0.08       -2.65     10.67 o
 -11   4   9      159.14      187.45     16.18 o
 -10   4   9      208.08      202.48     16.11 o
  -9   4   9       82.56       91.61     10.19 o
  -8   4   9       10.92        9.31      6.80 o
  -7   4   9        0.50        3.13      5.10 o
  -6   4   9      741.78      756.87     23.13 o
  -5   4   9        2.22        4.35      3.60 o
  -4   4   9      330.96      339.06      9.93 o
  -3   4   9      228.01      240.85      7.48 o
  -2   4   9      117.18      103.45      4.69 o
  -1   4   9        0.30       -0.75      3.74 o
   0   4   9        6.15        5.37      3.94 o
   1   4   9       73.10       71.29      6.25 o
   2   4   9       60.32       89.57      9.17 o
   3   4   9      261.77      287.89     13.46 o
   4   4   9        1.97        9.11      8.29 o
   5   4   9        2.05        4.15      8.83 o
   6   4   9       11.47       14.14     10.33 o
   7   4   9        1.24        6.12     12.16 o
 -11   5   9       14.85       10.53      9.45 o
 -10   5   9      139.15      161.35     13.93 o
  -9   5   9       61.02       51.11      7.34 o
  -8   5   9        5.69        2.65      5.23 o
  -7   5   9      117.83      106.57      7.82 o
  -6   5   9       31.05       27.80      5.44 o
  -5   5   9       88.39       99.70      5.71 o
  -4   5   9      560.73      505.78     16.12 o
  -3   5   9        1.02        2.65      3.06 o
  -2   5   9      191.24      176.87      9.11 o
  -1   5   9       88.70       80.54      6.46 o
   0   5   9      242.74      240.85     11.42 o
   1   5   9        5.06        6.59      4.82 o
   2   5   9       67.97       55.73      6.66 o
   3   5   9        0.67       -5.23      5.57 o
   4   5   9        1.36       -0.75      9.04 o
   5   5   9       91.62      106.36     14.54 o
   6   5   9        4.16        1.50     10.94 o
 -11   6   9       61.97       38.53     10.53 o
 -10   6   9        0.27       -6.93      6.93 o
  -9   6   9      476.05      476.13     20.80 o
  -8   6   9        8.72        3.06      5.84 o
  -7   6   9     1202.00     1298.79     47.57 o
  -6   6   9     1468.68     1406.72     50.99 o
  -5   6   9      575.81      606.27     19.04 o
  -4   6   9      133.00      151.02      8.70 o
  -3   6   9     1527.05     1489.59     52.77 o
  -2   6   9      457.89      440.21     18.09 o
  -1   6   9       46.23       41.25      5.84 o
   0   6   9      790.37      777.17     29.39 o
   1   6   9      194.89      208.61     11.15 o
   2   6   9      130.65      140.35      9.45 o
   3   6   9      609.75      654.99     26.11 o
   4   6   9       11.76       13.46     11.08 o
   5   6   9        2.97       12.98     12.64 o
   6   6   9       46.58       31.94     12.78 o
 -11   7   9        5.25        4.49      8.49 o
 -10   7   9        8.99        2.92      7.48 o
  -9   7   9       10.73        8.83      7.00 o
  -8   7   9      767.59      736.76     28.97 o
  -7   7   9      371.90      381.32     16.72 o
  -6   7   9       18.74       20.12      5.50 o
  -5   7   9     1755.90     1767.54     63.54 o
  -4   7   9     3087.89     3032.52    104.91 o
  -3   7   9      297.18      298.85     13.73 o
  -2   7   9        7.48        4.35      5.03 o
  -1   7   9     2441.66     2546.37     88.74 o
   0   7   9      263.20      254.30     12.64 o
   1   7   9        0.84       -0.82      5.78 o
   2   7   9      714.35      697.02     27.68 o
   3   7   9       28.31       16.92      7.41 o
   4   7   9       47.94       23.31     12.57 o
   5   7   9      923.30      916.36     51.42 o
 -10   8   9       74.65       97.05      9.72 o
  -9   8   9        7.94        5.57      7.14 o
  -8   8   9       54.01       61.84      7.95 o
  -7   8   9       37.57       30.92      6.59 o
  -6   8   9     1411.27     1385.45     50.71 o
  -5   8   9      202.65      187.40     14.41 o
  -4   8   9       87.09       92.57      7.82 o
  -3   8   9      538.45      516.31     21.15 o
  -2   8   9      347.77      384.17     17.20 o
  -1   8   9       89.08       91.68      8.29 o
   0   8   9       89.28       97.39      8.84 o
   1   8   9      204.70      213.63     12.30 o
   2   8   9      169.45      161.36     11.35 o
   3   8   9        6.95       15.77      8.09 o
   4   8   9        9.20       -4.28     12.98 o
 -10   9   9        2.62       10.19      7.81 o
  -9   9   9       72.69       91.68      9.85 o
  -8   9   9       37.11       30.85      7.54 o
  -7   9   9      326.40      297.75     15.02 o
  -6   9   9       37.50       20.80      6.46 o
  -5   9   9      273.66      267.55     18.35 o
  -4   9   9       11.49       19.10      8.09 o
  -3   9   9       83.87       94.20      8.63 o
  -2   9   9      307.52      311.75     15.30 o
  -1   9   9        0.13       -4.08      6.66 o
   0   9   9        0.23       -3.94      7.34 o
   1   9   9       10.44       16.17      8.22 o
   2   9   9        8.64       14.27      8.49 o
   3   9   9        3.16        6.93      8.83 o
  -9  10   9        5.49        3.81      7.88 o
  -8  10   9       89.30       79.79      9.38 o
  -7  10   9       50.65       33.91      8.09 o
  -5  10   9      211.31      235.79     17.74 o
  -4  10   9       77.23      105.00     12.37 o
  -3  10   9      106.85       75.85     11.49 o
  -2  10   9       40.98       60.21      8.77 o
  -1  10   9       17.14       19.44      8.09 o
   0  10   9        1.09        2.31      8.49 o
   1  10   9       34.91       30.65      9.11 o
   2  10   9        1.53        0.68      9.31 o
  -8  11   9       39.50       22.49     16.31 o
  -7  11   9        2.33        0.88      7.95 o
  -6  11   9       37.87       44.45     11.49 o
  -5  11   9        0.23       -3.13      9.92 o
  -4  11   9      128.81      154.89     15.50 o
  -3  11   9        0.03       -3.33     10.40 o
  -2  11   9       17.14       24.87     11.76 o
  -1  11   9        0.35        0.34      8.49 o
   0  11   9        7.11        3.81      9.24 o
   1  11   9      169.59      175.76     13.53 o
  -6  12   9        3.00       16.51     11.48 o
  -5  12   9      126.06      161.28     16.58 o
  -4  12   9        3.04       -1.09     11.01 o
  -3  12   9       30.49       39.14     12.71 o
  -2  12   9       15.17       21.13     12.78 o
  -1 -12  10        1.76        8.56     12.71 o
   0 -12  10        1.06       -1.50     11.55 o
   1 -12  10        4.53        2.24     12.10 o
   2 -12  10       15.70       22.90     11.69 o
   3 -12  10        9.41        7.95     11.62 o
  -3 -11  10       46.39       98.47     17.33 o
  -2 -11  10        0.34       -0.14     11.89 o
  -1 -11  10        4.99       -4.28     10.87 o
   0 -11  10       47.57       47.30     12.57 o
   1 -11  10       81.36       73.06      9.85 o
   2 -11  10        4.61       14.00      8.29 o
   3 -11  10        7.21        1.56     10.33 o
   4 -11  10        0.38        6.12     10.81 o
   5 -11  10        3.86        4.01     10.94 o
  -4 -10  10       22.37       13.25      9.79 o
  -3 -10  10       50.04       53.01      9.72 o
  -2 -10  10        8.07        0.88      8.29 o
  -1 -10  10        4.40        3.81      7.61 o
   0 -10  10       16.06        8.49      7.48 o
   1 -10  10       72.63       75.03      8.77 o
   2 -10  10       93.32       80.47      9.17 o
   3 -10  10       25.82       36.36      8.02 o
   4 -10  10       47.37       44.92      8.63 o
   5 -10  10       53.30       37.99      8.43 o
   6 -10  10        6.70        5.44      7.88 o
  -6  -9  10       19.64       26.03     11.01 o
  -5  -9  10       64.13       64.70     10.40 o
  -4  -9  10      298.81      260.35     15.23 o
  -3  -9  10      134.64      185.48     12.30 o
  -2  -9  10        6.55        4.62      5.78 o
  -1  -9  10      381.39      377.24     17.81 o
   0  -9  10        0.54        3.53      6.66 o
   1  -9  10       46.39       35.41      7.27 o
   2  -9  10      105.02       80.27      8.02 o
   3  -9  10        0.07       -1.83      6.46 o
   4  -9  10      198.41      185.76     11.49 o
   5  -9  10        2.21        1.09      6.80 o
   6  -9  10       23.44       33.30      6.66 o
   7  -9  10        0.14        1.56     14.20 o
  -7  -8  10       27.92       35.68     11.35 o
  -6  -8  10       57.50       47.78     10.81 o
  -5  -8  10        3.99        1.50      8.63 o
  -4  -8  10      142.30      129.75     10.74 o
  -3  -8  10       18.72       10.47      6.86 o
  -2  -8  10        2.71        7.88      6.32 o
  -1  -8  10       80.45       73.20      6.39 o
   0  -8  10       62.13       55.25      7.34 o
   1  -8  10       63.64       41.73      6.93 o
   2  -8  10       86.20       81.56      7.68 o
   3  -8  10        5.09        7.88      5.91 o
   4  -8  10        0.94       -4.62      6.12 o
   5  -8  10      147.56      137.50      8.09 o
   6  -8  10      192.82      196.77      9.92 o
   7  -8  10       64.21       68.71     11.08 o
  -7  -7  10      114.07      147.62     12.64 o
  -6  -7  10       10.18        8.83      8.02 o
  -5  -7  10        7.85        8.09      7.14 o
  -4  -7  10      587.47      545.70     22.92 o
  -3  -7  10      960.92      971.47     36.26 o
  -2  -7  10      795.59      744.06     28.36 o
  -1  -7  10       62.82       59.74      5.64 o
   0  -7  10       78.32       75.23      7.07 o
   1  -7  10        2.41       -2.24      5.10 o
   2  -7  10      262.05      255.87     12.58 o
   3  -7  10      130.31      130.29      8.50 o
   4  -7  10      109.14       87.95      7.61 o
   5  -7  10        0.20       -0.95      5.03 o
   6  -7  10       55.35       52.13      6.39 o
   7  -7  10       54.01       69.39     10.60 o
   8  -7  10       14.80        1.90      9.99 o
  -8  -6  10        7.81       19.30     13.05 o
  -7  -6  10      134.01      119.55     11.08 o
  -6  -6  10       33.25       34.12      8.02 o
  -5  -6  10      330.61      338.41     16.04 o
  -4  -6  10       75.11       78.70      7.88 o
  -3  -6  10      189.21      202.15     11.08 o
  -2  -6  10      421.41      415.63     17.54 o
  -1  -6  10      987.53      930.94     28.17 o
   0  -6  10      487.49      481.23     15.84 o
   1  -6  10       24.50       17.40      4.42 o
   2  -6  10       30.52       29.02      4.49 o
   3  -6  10        2.52        2.79      4.28 o
   4  -6  10       16.41        9.92      4.76 o
   5  -6  10      450.92      472.19     16.45 o
   6  -6  10       63.01       59.87      6.18 o
   7  -6  10       55.49       55.93      6.66 o
   8  -6  10        9.51        8.83     15.36 o
  -9  -5  10      238.64      251.90     21.82 o
  -8  -5  10      106.16       61.44     13.93 o
  -7  -5  10      469.30      479.73     21.35 o
  -6  -5  10       73.56       62.66      7.95 o
  -5  -5  10       51.43       50.36      7.07 o
  -4  -5  10        4.84        9.51      5.50 o
  -3  -5  10       64.09       64.29      6.66 o
  -2  -5  10       22.56       20.12      5.03 o
  -1  -5  10      164.92      172.58      7.41 o
   0  -5  10      192.76      197.33      7.88 o
   1  -5  10       20.58       16.92      3.19 o
   2  -5  10       12.91       19.37      4.15 o
   3  -5  10      253.71      238.40      9.24 o
   4  -5  10       12.64       19.50      4.62 o
   5  -5  10        6.92       -0.75      4.62 o
   6  -5  10      145.51      150.95      8.09 o
   7  -5  10      189.11      196.77      9.72 o
   8  -5  10       31.61       22.70     14.48 o
  -9  -4  10      182.09      170.53     17.40 o
  -8  -4  10        6.38       -9.79      9.79 o
  -7  -4  10       26.88       46.55      7.82 o
  -6  -4  10       11.88       13.93      6.52 o
  -5  -4  10     1519.83     1584.37     56.44 o
  -4  -4  10       91.62       79.86      7.00 o
  -3  -4  10      233.66      228.34     11.01 o
  -2  -4  10       40.47       37.72      5.16 o
  -1  -4  10       75.21       84.00      6.18 o
   0  -4  10      451.46      433.77     14.08 o
   1  -4  10      155.06      155.11      5.85 o
   2  -4  10      543.30      575.26     15.78 o
   3  -4  10      183.32      208.27      8.43 o
   4  -4  10      192.17      185.02      8.09 o
   5  -4  10      110.26      131.85      7.14 o
   6  -4  10        9.62        9.11      5.03 o
   7  -4  10      311.49      318.81     15.02 o
   8  -4  10      134.36      127.64     12.23 o
 -10  -3  10        8.49        8.97     11.82 o
  -9  -3  10       70.46       82.10     13.12 o
  -8  -3  10      167.82      154.36     14.82 o
  -7  -3  10      137.62      131.58      9.45 o
  -6  -3  10       20.33       10.74      5.91 o
  -5  -3  10     1230.76     1243.14     44.78 o
  -4  -3  10       14.74        4.55      4.76 o
  -3  -3  10       22.19        9.72      4.42 o
  -2  -3  10        3.18        0.14      3.87 o
  -1  -3  10        0.99       -2.51      3.60 o
   0  -3  10       22.48       23.04      3.33 o
   1  -3  10       39.28       40.03      3.33 o
   2  -3  10        3.21       -2.04      2.79 o
   3  -3  10      901.38      900.26     27.35 o
   4  -3  10        0.65        2.85      4.08 o
   5  -3  10       77.74       74.35      5.78 o
   6  -3  10      176.64      165.50     10.13 o
   7  -3  10       22.02       16.65      8.29 o
   8  -3  10      101.33      121.11     12.44 o
 -10  -2  10      386.12      372.06     25.56 o
  -9  -2  10        0.55       -8.83      8.83 o
  -8  -2  10       21.18       23.17      9.17 o
  -7  -2  10        6.11        1.36      5.71 o
  -6  -2  10        7.12        5.37      5.50 o
  -5  -2  10        1.19        4.96      4.82 o
  -4  -2  10      165.45      139.48      8.22 o
  -3  -2  10      412.45      361.27     14.96 o
  -2  -2  10      173.59      183.39      9.04 o
  -1  -2  10      107.86      119.01      7.34 o
   0  -2  10        6.39        7.20      2.72 o
   1  -2  10      202.33      202.23      5.98 o
   2  -2  10      475.65      510.83     13.87 o
   3  -2  10      121.11      114.52      6.12 o
   4  -2  10        4.66       -0.14      4.01 o
   5  -2  10      274.96      246.01     16.25 o
   6  -2  10      127.46      109.76     10.67 o
   7  -2  10       30.67       23.85      9.04 o
   8  -2  10        2.71        6.93      9.38 o
 -10  -1  10        8.56        2.11      9.58 o
  -9  -1  10        5.39        8.90      8.97 o
  -8  -1  10      141.43      140.22     13.66 o
  -7  -1  10        0.57       -4.96      5.30 o
  -6  -1  10      126.28      141.51      8.63 o
  -5  -1  10       21.26       12.03      4.76 o
  -4  -1  10       96.75       80.81      6.25 o
  -3  -1  10       60.69       55.59      5.37 o
  -2  -1  10      956.25      893.87     32.19 o
  -1  -1  10      136.93      128.94      7.27 o
   0  -1  10        7.18        3.81      2.11 o
   1  -1  10        0.41        2.45      2.31 o
   2  -1  10       15.33       10.06      3.13 o
   3  -1  10      603.07      571.08     21.97 o
   4  -1  10      141.99      118.88     10.74 o
   5  -1  10       49.97       43.90      8.09 o
   6  -1  10       75.73       60.28      9.51 o
   7  -1  10      102.31      134.97     13.12 o
   8  -1  10        5.91        7.27     10.13 o
 -11   0  10       14.37       24.74     11.14 o
 -10   0  10       54.49       64.02     12.10 o
  -9   0  10       67.11       78.70     11.55 o
  -8   0  10        0.01       -6.59      7.54 o
  -7   0  10       64.80       70.68      6.93 o
  -6   0  10        0.02       -1.50      4.62 o
  -5   0  10       45.12       40.84      5.37 o
  -4   0  10       10.62        5.10      4.35 o
  -3   0  10      164.11      156.68      8.09 o
  -2   0  10       12.86       20.12      4.15 o
  -1   0  10      250.87      276.42      9.31 o
   0   0  10      253.46      222.58      7.95 o
   1   0  10       14.42       20.05      3.13 o
   2   0  10        1.70        0.14      5.91 o
   3   0  10       15.79       17.26      6.93 o
   4   0  10      141.16      187.12     13.80 o
   5   0  10      196.85      210.30     15.29 o
   6   0  10       44.78       42.00      9.11 o
   7   0  10        7.85       -0.68      9.04 o
   8   0  10       12.35        4.96     10.40 o
 -11   1  10        1.26        4.62     10.26 o
 -10   1  10       53.16       74.28     11.83 o
  -9   1  10       26.57       14.48      8.29 o
  -8   1  10        3.67        4.62      7.54 o
  -7   1  10       62.13       46.83      6.25 o
  -6   1  10       51.27       41.39      5.50 o
  -5   1  10       65.89       52.67      5.50 o
  -4   1  10      103.29      112.42     10.47 o
  -3   1  10        2.65        3.53      3.74 o
  -2   1  10       77.93       95.01      6.39 o
  -1   1  10        0.00        3.87      2.11 o
   0   1  10       62.71       58.79      5.23 o
   1   1  10      354.60      360.76     14.82 o
   2   1  10      101.67       92.71      6.46 o
   3   1  10      231.82      222.89     10.54 o
   4   1  10       24.46       21.81      7.54 o
   5   1  10        0.69       -2.92      7.61 o
   6   1  10        3.38        5.57      8.29 o
   7   1  10       51.77       48.66     11.28 o
   8   1  10        1.00       -1.29     10.87 o
 -11   2  10      250.92      242.73     19.30 o
 -10   2  10      337.76      293.60     20.60 o
  -9   2  10      378.92      411.91     25.63 o
  -8   2  10      246.75      258.24     17.47 o
  -7   2  10      318.95      336.04     14.68 o
  -6   2  10       60.56       49.68      5.71 o
  -5   2  10      111.00      116.49      7.41 o
  -4   2  10       10.74        8.15      4.08 o
  -3   2  10      302.72      292.75     12.65 o
  -2   2  10        5.38        9.04      2.72 o
  -1   2  10      297.80      306.35     12.99 o
   0   2  10       29.84       35.41      4.76 o
   1   2  10      460.23      506.81     19.65 o
   2   2  10      217.14      227.92     10.81 o
   3   2  10       97.88       87.61      6.93 o
   4   2  10        0.03        5.23      7.88 o
   5   2  10      251.57      214.53     16.72 o
   6   2  10        5.32        1.70      9.45 o
   7   2  10       25.53       14.81     10.74 o
 -11   3  10      215.12      207.92     17.60 o
 -10   3  10      307.48      252.06     18.49 o
  -9   3  10        8.08       15.77      8.83 o
  -8   3  10      629.58      614.82     34.00 o
  -7   3  10      673.52      616.99     33.80 o
  -6   3  10      283.58      289.05     12.78 o
  -5   3  10      611.71      584.15     22.44 o
  -4   3  10      653.66      665.70     24.89 o
  -3   3  10        4.36        6.80      2.51 o
  -2   3  10       24.81       38.26      2.99 o
  -1   3  10        0.14        5.03      4.01 o
   0   3  10      281.78      262.62     11.90 o
   1   3  10        2.71        3.47      4.35 o
   2   3  10       14.01       20.46      5.16 o
   3   3  10      421.81      404.47     17.00 o
   4   3  10      145.60      171.82     15.02 o
   5   3  10        0.11       -3.87      9.51 o
   6   3  10       25.31       40.71     11.69 o
   7   3  10       18.24       48.52     12.57 o
 -11   4  10       17.00       11.42      9.85 o
 -10   4  10       23.35       26.98      9.45 o
  -9   4  10       15.89       17.87      8.36 o
  -8   4  10      233.10      227.51     15.91 o
  -7   4  10       86.38       80.81      7.27 o
  -6   4  10      541.75      541.50     17.48 o
  -5   4  10       24.38       16.31      4.01 o
  -4   4  10       64.50       65.86      4.83 o
  -3   4  10        2.99        2.99      3.26 o
  -2   4  10      459.92      431.53     17.41 o
  -1   4  10       15.31       11.15      4.62 o
   0   4  10       51.42       49.82      8.56 o
   1   4  10       15.93       16.79      5.16 o
   2   4  10       18.60       16.38      5.71 o
   3   4  10      272.50      308.14     14.21 o
   4   4  10      133.49      126.14     14.07 o
   5   4  10       26.00       26.84     11.28 o
   6   4  10       49.50       80.87     13.66 o
 -11   5  10       52.48       58.85     11.76 o
 -10   5  10       46.61       63.88     10.74 o
  -9   5  10      246.30      268.63     18.35 o
  -8   5  10       22.29       19.64      6.25 o
  -7   5  10       49.16       58.51      7.34 o
  -6   5  10      231.23      228.60     11.42 o
  -5   5  10       43.29       53.28      5.03 o
  -4   5  10      310.75      295.25     10.67 o
  -3   5  10      247.14      226.91     11.08 o
  -2   5  10       23.42       15.90      5.03 o
  -1   5  10        5.59        6.66      4.69 o
   0   5  10        0.97       12.64      5.23 o
   1   5  10       73.08       84.07      7.34 o
   2   5  10       19.69       22.09      6.18 o
   3   5  10       26.25       28.81      7.00 o
   4   5  10        0.04        2.04     10.13 o
   5   5  10      164.68      186.77     17.40 o
   6   5  10        0.11       14.27     13.18 o
 -11   6  10       27.72       21.07     10.19 o
 -10   6  10        7.26        7.82      7.54 o
  -9   6  10       12.58        4.15      6.86 o
  -8   6  10       53.41       48.25      7.27 o
  -7   6  10      325.29      346.57     15.84 o
  -6   6  10      191.51      191.34     10.47 o
  -5   6  10       69.10       77.68      5.64 o
  -4   6  10      189.89      201.67      8.56 o
  -3   6  10      869.07      891.26     33.20 o
  -2   6  10       98.66      120.84      8.22 o
  -1   6  10      327.89      340.19     15.09 o
   0   6  10        4.75       -0.27      5.37 o
   1   6  10      937.05     1018.26     37.89 o
   2   6  10       49.65       45.67      7.27 o
   3   6  10      250.59      271.42     14.14 o
   4   6  10       40.47       29.22     12.30 o
   5   6  10        0.53        7.14     12.50 o
 -10   7  10      104.10      128.99     11.08 o
  -9   7  10       83.40       88.96      9.31 o
  -8   7  10      106.11       94.95      8.77 o
  -7   7  10       30.08       14.07      6.32 o
  -6   7  10        0.24        2.79      5.44 o
  -5   7  10       53.90       51.79      6.52 o
  -4   7  10       48.83       35.82      6.05 o
  -3   7  10      935.92     1003.25     37.01 o
  -2   7  10     1305.51     1343.09     48.53 o
  -1   7  10        0.64        0.82      5.64 o
   0   7  10      574.49      589.29     24.07 o
   1   7  10       33.72       20.39      6.86 o
   2   7  10       15.98       12.30      7.48 o
   3   7  10      667.02      678.11     27.95 o
   4   7  10        1.84        4.82     13.12 o
   5   7  10       50.32       50.15     15.90 o
 -10   8  10       10.07        6.05      8.29 o
  -9   8  10      115.32      103.58      9.58 o
  -8   8  10        1.16       10.40      6.80 o
  -7   8  10      155.17      168.15     11.01 o
  -6   8  10       42.83       55.73      7.61 o
  -5   8  10       70.22       67.76      9.58 o
  -4   8  10      193.64      169.32     10.47 o
  -3   8  10       17.83       21.00      6.32 o
  -2   8  10      136.61      148.57     10.19 o
  -1   8  10      632.56      653.37     26.32 o
   0   8  10      321.28      339.35     16.32 o
   1   8  10      350.58      368.18     17.74 o
   2   8  10       56.27       31.67      8.77 o
   3   8  10      117.80      100.52     10.87 o
   4   8  10      218.93      171.56     20.46 o
  -9   9  10        3.32        4.49      7.81 o
  -8   9  10        0.03        2.31      7.27 o
  -7   9  10       50.11       33.98      7.82 o
  -6   9  10       50.14       44.45      7.75 o
  -5   9  10        0.87       -3.87      7.54 o
  -4   9  10       98.15      121.11     12.85 o
  -3   9  10      241.92      231.79     12.85 o
  -2   9  10      280.47      246.62     13.39 o
  -1   9  10       52.57       54.50      8.43 o
   0   9  10       22.55       41.45      9.11 o
   1   9  10        6.62        6.46      8.83 o
   2   9  10       22.60       19.64      9.24 o
   3   9  10       47.64       60.48     11.35 o
  -8  10  10        9.79       17.40      9.79 o
  -7  10  10        0.02       -5.98      9.11 o
  -5  10  10        5.76       15.56      9.38 o
  -4  10  10      192.76      259.10     19.58 o
  -3  10  10        1.35        9.38      9.79 o
  -2  10  10      108.24      117.51     11.89 o
  -1  10  10       55.94       57.22      9.99 o
   0  10  10      121.95      102.01     11.96 o
   1  10  10       14.09       17.19      9.72 o
  -7  11  10       33.70       22.49     11.62 o
  -6  11  10       55.11       35.00     11.35 o
  -5  11  10        2.73        1.90      9.79 o
  -4  11  10        8.49       17.94     11.08 o
  -3  11  10       19.46       33.44     11.55 o
  -2  11  10        1.55      -10.47     10.47 o
  -1  11  10      100.57      142.25     12.57 o
   0  11  10       68.46       70.27     11.62 o
  -2 -11  11       12.40        9.38     13.18 o
  -1 -11  11        3.19       -2.92     12.57 o
   0 -11  11        3.11       17.80     12.30 o
   1 -11  11       29.35       46.55     12.84 o
   2 -11  11        9.37       11.28     10.81 o
   3 -11  11       98.50       94.33     13.93 o
   4 -11  11       39.68       56.54     12.50 o
  -4 -10  11       12.50       17.74     10.33 o
  -3 -10  11        0.17       -2.31     12.03 o
  -2 -10  11       11.34       12.44      8.63 o
  -1 -10  11      163.17      141.78     13.46 o
   0 -10  11        3.81       -3.47      7.48 o
   1 -10  11       63.13       75.23      9.45 o
   2 -10  11        9.17       18.62      8.15 o
   3 -10  11        2.44        0.54      7.68 o
   4 -10  11       59.17       88.76      9.65 o
   5 -10  11        0.95        2.51     10.26 o
  -5  -9  11      236.94      212.21     14.41 o
  -4  -9  11       35.41       60.14     10.19 o
  -3  -9  11       34.72       36.36      8.83 o
  -2  -9  11        4.91        6.25      7.88 o
  -1  -9  11      218.87      189.50     12.23 o
   0  -9  11       20.37       10.13      7.07 o
   1  -9  11       10.44       -1.29      7.00 o
   2  -9  11       53.63       35.68      7.82 o
   3  -9  11       11.80        9.45      7.27 o
   4  -9  11        6.01        8.70      7.27 o
   5  -9  11       14.60       16.38      6.52 o
   6  -9  11       57.65       41.46      7.41 o
  -6  -8  11       26.42       36.43     10.67 o
  -5  -8  11        7.11        4.82      8.70 o
  -4  -8  11       69.11       55.12      9.11 o
  -3  -8  11      185.11      176.38     11.96 o
  -2  -8  11        2.95        3.74      5.44 o
  -1  -8  11        1.70        1.97      6.52 o
   0  -8  11      138.43      111.26      9.11 o
   1  -8  11      240.70      199.91     11.42 o
   2  -8  11       16.59        8.29      6.25 o
   3  -8  11       19.19       16.85      6.59 o
   4  -8  11      157.90       96.99      9.11 o
   5  -8  11       63.56       74.01      7.20 o
   6  -8  11        2.75       -3.06      6.32 o
   7  -8  11      114.78      105.89     12.17 o
  -7  -7  11        0.02       -5.64      9.31 o
  -6  -7  11       32.14       27.05      8.77 o
  -5  -7  11       56.12       63.88      9.04 o
  -4  -7  11       10.54       15.97      7.54 o
  -3  -7  11        8.26        9.58      6.80 o
  -2  -7  11       19.24       25.28      6.73 o
  -1  -7  11       16.74       17.06      4.82 o
   0  -7  11       79.58       73.60      7.41 o
   1  -7  11       64.54       67.35      7.41 o
   2  -7  11        5.39        2.31      5.78 o
   3  -7  11        0.41       -1.16      5.84 o
   4  -7  11        9.83        2.99      5.10 o
   5  -7  11       15.83       10.26      5.57 o
   6  -7  11        5.67       -0.48      6.05 o
   7  -7  11        0.74        3.74      6.73 o
  -8  -6  11       14.57       25.42     13.80 o
  -7  -6  11      102.08       78.16     10.40 o
  -6  -6  11       47.03       36.90      8.29 o
  -5  -6  11       46.93       29.49      7.48 o
  -4  -6  11       30.66       34.05      7.07 o
  -3  -6  11       82.50       79.52      7.88 o
  -2  -6  11      728.48      767.48     29.38 o
  -1  -6  11      448.33      461.54     15.71 o
   0  -6  11      403.78      346.27     12.44 o
   1  -6  11       11.73        9.85      4.28 o
   2  -6  11      211.76      185.16     10.33 o
   3  -6  11        3.01       -0.20      5.37 o
   4  -6  11       87.91       95.76      6.52 o
   5  -6  11      139.98      127.57      7.54 o
   6  -6  11        0.15        2.65      5.98 o
   7  -6  11        2.01       -6.32      6.59 o
  -8  -5  11       35.24       29.90     12.10 o
  -7  -5  11      126.72       98.48      9.99 o
  -6  -5  11      156.99      173.72     11.35 o
  -5  -5  11      156.74      145.04      9.92 o
  -4  -5  11       81.08       72.52      7.54 o
  -3  -5  11      174.41      171.97     10.13 o
  -2  -5  11      169.94      164.56      9.38 o
  -1  -5  11      384.05      403.18     14.07 o
   0  -5  11     1007.11     1010.78     30.35 o
   1  -5  11       28.98       30.58      4.42 o
   2  -5  11      527.90      567.73     22.58 o
   3  -5  11       83.15       76.59      5.78 o
   4  -5  11       71.53       69.32      5.84 o
   5  -5  11       22.20       15.97      5.30 o
   6  -5  11       36.26       28.88      6.12 o
   7  -5  11      127.61      127.43      8.63 o
   8  -5  11        0.17        0.07     14.61 o
  -9  -4  11       33.05       28.20     12.57 o
  -8  -4  11        0.25        0.14     10.94 o
  -7  -4  11      271.85      304.94     15.36 o
  -6  -4  11      257.46      257.42     13.53 o
  -5  -4  11      184.40      167.21     10.33 o
  -4  -4  11       66.75       82.91      7.41 o
  -3  -4  11       75.44       84.34      7.34 o
  -2  -4  11       77.21       72.58      6.52 o
  -1  -4  11      114.33      116.43      6.05 o
   0  -4  11      494.54      498.11     16.05 o
   1  -4  11        3.05        4.49      3.47 o
   2  -4  11     1428.60     1467.02     43.43 o
   3  -4  11      436.72      421.82     14.62 o
   4  -4  11        0.01        3.06      4.62 o
   5  -4  11      367.75      350.79     13.19 o
   6  -4  11       25.44       16.31      5.78 o
   7  -4  11        2.08       -1.63      7.41 o
   8  -4  11       28.77       21.68     10.06 o
  -9  -3  11       24.07       26.98     11.48 o
  -8  -3  11       19.05       13.12     10.33 o
  -7  -3  11      149.09      111.47      9.31 o
  -6  -3  11       68.23       80.60      7.95 o
  -5  -3  11      273.86      286.87     13.60 o
  -4  -3  11      815.52      818.63     30.68 o
  -3  -3  11     1471.62     1530.97     54.20 o
  -2  -3  11      184.26      209.56     10.40 o
  -1  -3  11       61.18       57.63      4.42 o
   0  -3  11       38.55       34.73      3.87 o
   1  -3  11       46.37       49.07      3.74 o
   2  -3  11      291.05      277.16     10.13 o
   3  -3  11      745.17      776.29     24.01 o
   4  -3  11     2023.81     2085.96     61.17 o
   5  -3  11      119.59      129.27      7.48 o
   6  -3  11       68.26       62.32      9.58 o
   7  -3  11        0.04        5.57      8.90 o
   8  -3  11        4.97        6.93     10.13 o
 -10  -2  11        1.72       -6.18     10.33 o
  -9  -2  11        9.22       20.46     10.33 o
  -8  -2  11      232.18      236.75     18.76 o
  -7  -2  11       22.19       30.51      7.41 o
  -6  -2  11       47.88       40.91      6.46 o
  -5  -2  11       49.63       36.56      6.05 o
  -4  -2  11      462.58      464.97     18.77 o
  -3  -2  11      159.92      165.65      9.04 o
  -2  -2  11      104.11      127.50      7.68 o
  -1  -2  11      178.79      178.23      7.21 o
   0  -2  11      159.91      174.89      6.05 o
   1  -2  11        5.45        3.40      2.72 o
   2  -2  11      295.49      281.58     10.13 o
   3  -2  11       45.98       42.20      4.55 o
   4  -2  11       11.87       19.78      5.37 o
   5  -2  11      493.01      501.38     28.69 o
   6  -2  11      404.91      391.86     24.20 o
   7  -2  11        0.03        1.50      8.83 o
   8  -2  11       16.09       30.58     11.21 o
 -10  -1  11        4.49        6.80      9.99 o
  -9  -1  11        0.04        1.09      9.58 o
  -8  -1  11      124.22      112.82     12.51 o
  -7  -1  11      238.87      250.62     12.78 o
  -6  -1  11      328.77      333.59     15.09 o
  -5  -1  11       89.05       74.42      6.80 o
  -4  -1  11       89.82      104.12      7.27 o
  -3  -1  11       23.23       31.26      5.03 o
  -2  -1  11       81.15       94.88      6.73 o
  -1  -1  11       25.29       35.07      3.53 o
   0  -1  11       22.14       23.31      3.26 o
   1  -1  11      937.69      953.84     28.37 o
   2  -1  11      117.15      128.80      5.98 o
   3  -1  11      384.05      407.80     16.86 o
   4  -1  11      133.84      104.40     10.94 o
   5  -1  11      120.82      130.56     12.17 o
   6  -1  11        3.43        9.11      8.56 o
   7  -1  11       17.16       18.14      9.99 o
   8  -1  11       80.80      105.75     14.20 o
 -10   0  11       15.22       46.48     11.69 o
  -9   0  11      121.01      147.82     14.88 o
  -8   0  11       47.29       47.10      9.72 o
  -7   0  11      163.58      165.23     10.20 o
  -6   0  11      274.86      267.70     17.74 o
  -5   0  11       46.53       53.96      6.12 o
  -4   0  11      105.20      122.88      7.75 o
  -3   0  11        0.98       -4.08      4.08 o
  -2   0  11      287.92      309.94     14.14 o
  -1   0  11        5.24        2.17      2.72 o
   0   0  11       51.38       60.42      3.87 o
   1   0  11      290.65      317.21     11.63 o
   2   0  11      225.85      208.48     14.68 o
   3   0  11      708.30      729.46     38.77 o
   4   0  11       27.09       40.71      8.77 o
   5   0  11      283.39      239.55     17.06 o
   6   0  11        2.06        1.56      8.97 o
   7   0  11        1.37        1.16     10.40 o
 -10   1  11       23.63       29.70      9.99 o
  -9   1  11      359.56      398.44     25.15 o
  -8   1  11        1.75       -1.70      7.14 o
  -7   1  11       11.60       10.60      5.57 o
  -6   1  11      570.03      593.33     23.19 o
  -5   1  11      600.39      579.57     22.44 o
  -4   1  11      277.80      267.10     12.10 o
  -3   1  11        0.02        2.99      4.15 o
  -2   1  11      512.74      528.48     20.54 o
  -1   1  11      205.69      220.85      8.02 o
   0   1  11       89.47       82.85      6.32 o
   1   1  11       31.66       35.68      5.16 o
   2   1  11      558.84      577.70     22.37 o
   3   1  11     1163.28     1115.62     57.37 o
   4   1  11      574.40      573.92     32.03 o
   5   1  11       54.68       62.05     10.67 o
   6   1  11       80.92       98.61     12.64 o
   7   1  11      112.21      122.67     14.48 o
 -11   2  11       48.42       49.95     12.23 o
 -10   2  11       10.10       -1.70      8.83 o
  -9   2  11       18.64       11.76      8.29 o
  -8   2  11       18.87       24.87      8.83 o
  -7   2  11       76.94       82.71     10.19 o
  -6   2  11        2.13        5.98      5.03 o
  -5   2  11      338.42      365.36     15.64 o
  -4   2  11      304.17      308.78     13.53 o
  -3   2  11        0.02       -0.61      4.08 o
  -2   2  11      587.50      691.55     25.84 o
  -1   2  11       12.32        7.75      4.35 o
   0   2  11       76.43      101.13      7.07 o
   1   2  11       98.78      109.90      7.41 o
   2   2  11       52.73       65.38      6.46 o
   3   2  11        7.21        5.57      7.75 o
   4   2  11      400.71      376.17     24.07 o
   5   2  11      454.85      344.29     22.84 o
   6   2  11       68.98       71.22     12.91 o
   7   2  11       14.98        6.12     11.82 o
 -11   3  11       40.24       36.77     11.82 o
 -10   3  11        2.90       -1.70      9.45 o
  -9   3  11       51.53       23.99      9.24 o
  -8   3  11       26.89       42.81      9.17 o
  -7   3  11      849.31      808.92     42.99 o
  -6   3  11      100.88       96.37      7.27 o
  -5   3  11      111.78      122.47      8.09 o
  -4   3  11        4.83        1.09      4.28 o
  -3   3  11       51.44       50.90      5.71 o
  -2   3  11       11.25        8.90      4.55 o
  -1   3  11      715.75      753.34     28.16 o
   0   3  11      198.19      184.48      9.79 o
   1   3  11      404.19      398.09     16.79 o
   2   3  11       41.41       39.89      6.12 o
   3   3  11       24.77       21.68      8.63 o
   4   3  11        0.01       -5.64      9.04 o
   5   3  11      124.17      154.96     15.36 o
   6   3  11        8.57       -2.79     10.33 o
 -11   4  11       33.96       35.20     11.28 o
 -10   4  11       27.39       28.20     10.13 o
  -9   4  11       61.09       64.90     10.53 o
  -8   4  11       84.10       41.12      8.50 o
  -7   4  11      608.82      598.83     33.12 o
  -6   4  11       86.44       89.71      7.34 o
  -5   4  11      586.58      551.59     21.76 o
  -4   4  11      294.71      314.69     14.00 o
  -3   4  11       45.02       51.17      5.78 o
  -2   4  11      215.18      218.88     11.01 o
  -1   4  11       20.19       10.26      4.83 o
   0   4  11      138.20      129.82     12.91 o
   1   4  11      410.85      468.59     19.38 o
   2   4  11        8.37       11.89      5.98 o
   3   4  11      849.20      918.93     49.65 o
   4   4  11       15.87        0.88      9.51 o
   5   4  11       78.98       69.59     12.98 o
   6   4  11        7.53        7.48     12.64 o
 -10   5  11       76.46       82.57     11.83 o
  -9   5  11        0.10       -2.58      8.22 o
  -8   5  11      271.78      287.81     14.27 o
  -7   5  11       14.10       28.27      8.09 o
  -6   5  11      704.40      814.70     43.46 o
  -5   5  11     1163.60     1248.59     44.91 o
  -4   5  11       11.23       21.75      5.71 o
  -3   5  11      154.43      153.34      9.18 o
  -2   5  11      531.70      536.66     21.42 o
  -1   5  11     1612.81     1727.92     61.28 o
   0   5  11      709.98      696.53     26.80 o
   1   5  11       53.85       49.14      6.93 o
   2   5  11        2.72        7.41      6.18 o
   3   5  11       10.59       17.26     10.53 o
   4   5  11       18.51      -11.35     11.35 o
   5   5  11      241.47      273.86     22.50 o
 -10   6  11      189.99      225.86     17.67 o
  -9   6  11        5.94        6.93      8.49 o
  -8   6  11      137.74      141.23     13.32 o
  -7   6  11      308.01      294.69     19.37 o
  -6   6  11     1891.47     1861.74     93.09 o
  -5   6  11        2.52       -1.02      5.10 o
  -4   6  11     1662.96     1758.17     62.30 o
  -3   6  11      303.82      320.53     14.55 o
  -2   6  11      967.97     1016.01     37.69 o
  -1   6  11        1.97        3.06      5.78 o
   0   6  11      120.76      145.31      9.79 o
   1   6  11      250.20      313.70     15.36 o
   2   6  11        0.45        3.06      6.80 o
   3   6  11       14.94       16.79     11.96 o
   4   6  11       42.85       37.04     13.32 o
   5   6  11        0.89       -2.51     14.34 o
 -10   7  11       29.64       18.55     10.06 o
  -9   7  11        4.66        2.45      8.77 o
  -8   7  11      309.09      304.06     20.12 o
  -7   7  11       47.13       56.13      9.38 o
  -6   7  11      511.74      484.79     28.22 o
  -5   7  11      394.86      466.11     27.53 o
  -4   7  11      529.78      556.48     22.85 o
  -3   7  11      218.79      209.83     11.69 o
  -2   7  11      664.12      694.82     27.34 o
  -1   7  11      377.56      331.02     15.70 o
   0   7  11      425.72      395.82     18.08 o
   1   7  11      161.35      166.04     11.35 o
   2   7  11       15.38       22.22      8.36 o
   3   7  11      233.31      221.65     20.80 o
   4   7  11       57.37       56.75     16.85 o
  -9   8  11       92.22       91.34     12.23 o
  -8   8  11      116.60      144.56     14.00 o
  -7   8  11      483.03      526.71     31.07 o
  -6   8  11      256.03      242.26     17.54 o
  -5   8  11      292.27      247.03     17.81 o
  -4   8  11      297.84      354.84     16.45 o
  -3   8  11       24.50       27.46      7.54 o
  -2   8  11       46.73       42.88      7.54 o
  -1   8  11        7.79       10.74      7.34 o
   0   8  11      113.60      121.04     10.40 o
   1   8  11       73.92       74.21     10.13 o
   2   8  11      181.68      185.76     13.25 o
   3   8  11      151.35      148.03     19.17 o
  -9   9  11      107.44      112.48     13.46 o
  -8   9  11      190.18      218.72     17.67 o
  -7   9  11       17.32       23.45      9.24 o
  -6   9  11        2.97        6.46      8.22 o
  -5   9  11      695.85      711.72     39.85 o
  -4   9  11      191.74      188.62     16.45 o
  -3   9  11       30.82        9.92      7.61 o
  -2   9  11        3.98        1.77      7.75 o
  -1   9  11       18.67       21.07      8.77 o
   0   9  11       49.58       36.15      8.90 o
   1   9  11        6.24       -2.45      9.11 o
   2   9  11        7.03       -0.75      9.45 o
  -8  10  11       16.94       15.83      9.65 o
  -7  10  11       27.52       10.94      9.51 o
  -5  10  11      100.57      107.25     13.93 o
  -4  10  11        0.03       -2.24      9.58 o
  -3  10  11       15.59       18.96     10.87 o
  -2  10  11        5.31        0.82      8.63 o
  -1  10  11       79.07       69.66     10.60 o
   0  10  11       28.84       35.75     10.26 o
  -6  11  11        4.80       22.43     11.69 o
  -5  11  11        7.27        6.39     11.76 o
  -4  11  11       10.34        2.04     11.35 o
  -3  11  11        6.48        2.85     12.30 o
  -2  11  11       49.28       59.06     14.00 o
  -1 -11  12        0.34        0.34     13.66 o
   0 -11  12        1.49        3.74     13.18 o
   1 -11  12       43.42       63.75     14.54 o
   2 -11  12       16.16       37.24     13.25 o
   3 -11  12       22.57       15.63     12.10 o
  -3 -10  12       43.34       33.57     14.48 o
  -2 -10  12        9.45       18.14     13.86 o
  -1 -10  12        0.59       -1.70      8.36 o
   0 -10  12        1.96        5.50      8.49 o
   1 -10  12        0.69        3.19      8.29 o
   2 -10  12       14.38        8.70      8.56 o
   3 -10  12        3.91        2.99      8.49 o
   4 -10  12       11.45        7.34     10.67 o
  -5  -9  12       45.14       47.78     11.15 o
  -4  -9  12        3.20       10.60      9.99 o
  -3  -9  12        0.00        9.79     11.82 o
  -2  -9  12       40.24       35.34      8.83 o
  -1  -9  12       77.84       65.31      8.97 o
   0  -9  12       57.12       34.80      8.22 o
   1  -9  12        0.42       -4.62      7.20 o
   2  -9  12        0.38        5.57      7.48 o
   3  -9  12       22.88       20.52      7.75 o
   4  -9  12        6.54        0.95      7.82 o
   5  -9  12        3.35       -5.44      6.93 o
  -6  -8  12        1.47        3.87     10.53 o
  -5  -8  12       39.66       28.00      9.65 o
  -4  -8  12       46.83       36.77      9.11 o
  -3  -8  12       91.66       94.88      9.79 o
  -2  -8  12      109.27      115.61     10.19 o
  -1  -8  12       66.02       60.42      8.36 o
   0  -8  12       13.72        7.41      6.80 o
   1  -8  12        0.41        2.92      6.46 o
   2  -8  12      163.63      143.68     10.26 o
   3  -8  12       13.15       13.39      7.20 o
   4  -8  12       12.29        7.14      6.12 o
   5  -8  12       11.60        2.65      6.59 o
   6  -8  12        4.01       12.37      6.93 o
  -7  -7  12      105.80      125.19     12.78 o
  -6  -7  12        0.22       -2.85      8.56 o
  -5  -7  12        0.95       -4.76      8.43 o
  -4  -7  12       56.79       52.53      8.43 o
  -3  -7  12       32.38       11.42      7.20 o
  -2  -7  12        8.25       11.96      5.30 o
  -1  -7  12       62.98       55.73      7.68 o
   0  -7  12      664.91      622.59     25.23 o
   1  -7  12        1.84        2.92      6.18 o
   2  -7  12      447.97      482.11     20.67 o
   3  -7  12       59.06       52.26      7.27 o
   4  -7  12       12.27       16.51      5.91 o
   5  -7  12       48.99       43.43      6.80 o
   6  -7  12        2.61        5.16      6.80 o
   7  -7  12        0.00        3.53      8.70 o
  -7  -6  12      178.66      193.98     13.93 o
  -6  -6  12        0.56       -7.61      7.81 o
  -5  -6  12       11.60       12.64      7.75 o
  -4  -6  12      223.04      237.84     13.19 o
  -3  -6  12      148.85      157.34     10.26 o
  -2  -6  12      380.27      445.17     18.83 o
  -1  -6  12      377.75      391.19     14.14 o
   0  -6  12        7.53        1.29      5.64 o
   1  -6  12        5.47        5.98      5.57 o
   2  -6  12      434.20      397.12     17.61 o
   3  -6  12       16.87       19.98      5.37 o
   4  -6  12      137.20      133.55      7.88 o
   5  -6  12      421.24      436.60     16.18 o
   6  -6  12        0.48       -4.69      6.52 o
   7  -6  12        1.13       -2.58     10.26 o
  -8  -5  12       19.24       20.46     12.64 o
  -7  -5  12        2.40        7.48      8.70 o
  -6  -5  12        2.61        1.50      7.75 o
  -5  -5  12      680.93      680.06     27.27 o
  -4  -5  12        2.40       -2.72      6.32 o
  -3  -5  12        3.02       -3.47      5.98 o
  -2  -5  12      816.58      833.61     31.36 o
  -1  -5  12      307.09      317.34     12.37 o
   0  -5  12      748.72      768.32     23.81 o
   1  -5  12       87.37       84.68      7.34 o
   2  -5  12       11.53       18.28      4.82 o
   3  -5  12      215.81      252.79     10.13 o
   4  -5  12      103.67      112.21      7.14 o
   5  -5  12      140.24      170.12     10.47 o
   6  -5  12       23.01       28.81      9.79 o
   7  -5  12      303.31      336.89     21.82 o
  -9  -4  12        0.00       14.81     12.98 o
  -8  -4  12       27.41       10.87     12.23 o
  -7  -4  12      389.70      358.27     17.47 o
  -6  -4  12       53.99       37.92      7.54 o
  -5  -4  12        1.00       -0.75      6.39 o
  -4  -4  12      498.05      553.62     22.64 o
  -3  -4  12     1807.28     1820.68     64.36 o
  -2  -4  12      107.71      101.13      7.82 o
  -1  -4  12      232.07      219.56      8.90 o
   0  -4  12       59.14       53.76      4.76 o
   1  -4  12      117.03      135.73      8.43 o
   2  -4  12      598.60      591.84     23.33 o
   3  -4  12       69.99       69.39      6.86 o
   4  -4  12       51.74       61.98      7.07 o
   5  -4  12       22.50       34.18      8.97 o
   6  -4  12        0.17       -6.39      8.83 o
   7  -4  12       17.42       -1.02      9.65 o
  -9  -3  12        3.83        5.64     11.28 o
  -8  -3  12      308.05      248.05     19.65 o
  -7  -3  12      305.67      300.73     15.43 o
  -6  -3  12     1369.00     1385.72     50.23 o
  -5  -3  12      463.74      448.89     19.11 o
  -4  -3  12      348.41      328.37     15.09 o
  -3  -3  12      105.91       86.66      7.48 o
  -2  -3  12     1717.00     1706.64     60.27 o
  -1  -3  12      161.01      177.61      7.68 o
   0  -3  12        0.39        1.16      3.60 o
   1  -3  12       99.42      103.24      5.71 o
   2  -3  12      441.11      475.13     19.11 o
   3  -3  12        0.85        2.92      5.03 o
   4  -3  12        1.50        3.60      7.81 o
   5  -3  12       38.64       19.71      8.97 o
   6  -3  12       87.43       74.96     11.35 o
   7  -3  12      181.94      200.91     16.11 o
  -9  -2  12      194.90      182.97     17.06 o
  -8  -2  12       72.98       45.67     11.08 o
  -7  -2  12      178.55      184.26     11.76 o
  -6  -2  12       30.22       40.44      7.27 o
  -5  -2  12      279.47      268.72     13.05 o
  -4  -2  12     1148.52     1125.39     40.97 o
  -3  -2  12      269.60      255.20     12.24 o
  -2  -2  12      204.98      203.04     10.40 o
  -1  -2  12      216.93      210.86      8.29 o
   0  -2  12      630.75      658.29     20.54 o
   1  -2  12      698.90      732.40     22.45 o
   2  -2  12       67.21       55.12      5.78 o
   3  -2  12      132.41      139.74     12.64 o
   4  -2  12      148.01      131.18     12.37 o
   5  -2  12       37.19       26.84      9.17 o
   6  -2  12       88.07       66.67     11.15 o
   7  -2  12        5.96       -6.05      9.65 o
 -10  -1  12        1.74       -2.51     11.28 o
  -9  -1  12       45.27       51.38     12.30 o
  -8  -1  12      127.78      125.74     14.20 o
  -7  -1  12      229.75      203.58     11.69 o
  -6  -1  12       84.69       90.80      7.95 o
  -5  -1  12      197.01      201.33     11.15 o
  -4  -1  12      250.36      251.11     12.17 o
  -3  -1  12        2.96        6.25      4.69 o
  -2  -1  12        0.27        0.00      4.28 o
  -1  -1  12        0.94        2.17      3.13 o
   0  -1  12        7.70        2.17      3.13 o
   1  -1  12      182.37      214.93      8.43 o
   2  -1  12       48.54       34.12      8.22 o
   3  -1  12      212.75      224.72     16.25 o
   4  -1  12        8.54       16.58      8.49 o
   5  -1  12       15.86       17.67      8.83 o
   6  -1  12        4.65        7.20      9.45 o
   7  -1  12       11.79        0.54      9.99 o
 -10   0  12      184.21      174.81     16.65 o
  -9   0  12       13.72        6.52      9.72 o
  -8   0  12      134.42      146.53     14.14 o
  -7   0  12      199.31      201.60     11.42 o
  -6   0  12      132.39      127.57      8.84 o
  -5   0  12        6.68        3.67      5.03 o
  -4   0  12        6.51        6.25      4.89 o
  -3   0  12       28.03       32.96      5.50 o
  -2   0  12       22.51       18.76      4.96 o
  -1   0  12       57.84       60.76      4.42 o
   0   0  12       42.46       41.39      5.71 o
   1   0  12      174.90      185.70      9.65 o
   2   0  12       94.09       95.69     10.74 o
   3   0  12      532.06      514.61     29.72 o
   4   0  12       29.11       32.35      9.31 o
   5   0  12        1.20        7.34      9.17 o
   6   0  12      165.39      171.62     15.63 o
   7   0  12       93.89      101.06     14.07 o
 -10   1  12        6.57       13.12     10.67 o
  -9   1  12      222.73      212.89     17.54 o
  -8   1  12      111.91      112.07     12.71 o
  -7   1  12       26.25       40.84      7.00 o
  -6   1  12       66.88       77.82      7.41 o
  -5   1  12       50.68       50.02      6.25 o
  -4   1  12       32.74       36.70      5.57 o
  -3   1  12        2.73        2.65      4.62 o
  -2   1  12        0.32        3.40      4.55 o
  -1   1  12        7.18        4.01      4.55 o
   0   1  12       22.54       35.54      5.71 o
   1   1  12       73.01       81.01      6.86 o
   2   1  12       45.12       60.89      6.59 o
   3   1  12       53.60       61.50     10.40 o
   4   1  12      138.92      115.27     12.78 o
   5   1  12      102.12       86.93     12.57 o
   6   1  12       76.21       59.87     12.17 o
   7   1  12        3.36        1.90     11.89 o
 -10   2  12        7.03        3.40      9.31 o
  -9   2  12       47.37       47.03     10.47 o
  -8   2  12       83.41       93.92     11.28 o
  -7   2  12       36.13       23.92      8.36 o
  -6   2  12       26.95       21.14      5.78 o
  -5   2  12       91.81       67.35      6.73 o
  -4   2  12      227.68      197.95     10.40 o
  -3   2  12        1.18        4.76      4.89 o
  -2   2  12       32.93       32.96      5.37 o
  -1   2  12       90.08       95.22      7.27 o
   0   2  12       17.09       15.63      5.23 o
   1   2  12       43.94       41.12      9.17 o
   2   2  12      188.44      186.31     10.20 o
   3   2  12       29.09        2.04      8.70 o
   4   2  12      123.38       91.21     12.64 o
   5   2  12      136.77      148.91     15.43 o
   6   2  12        1.32       25.01     12.16 o
 -10   3  12       33.54       25.48     10.26 o
  -9   3  12      321.41      311.41     21.14 o
  -8   3  12        0.00       -7.34      7.34 o
  -7   3  12     1565.58     1466.76     74.47 o
  -6   3  12      183.28      170.54      9.86 o
  -5   3  12       48.45       50.49      6.25 o
  -4   3  12       15.72        6.86      5.03 o
  -3   3  12       77.59       90.25      7.14 o
  -2   3  12       78.48       72.11      6.73 o
  -1   3  12       11.22       18.62      5.37 o
   0   3  12        5.65        6.25      5.16 o
   1   3  12       22.33       15.49      5.71 o
   2   3  12       18.40       24.40      6.18 o
   3   3  12        0.05       -5.84      9.31 o
   4   3  12      148.84      165.23     16.24 o
   5   3  12        8.41        3.74     11.55 o
   6   3  12      285.81      287.80     22.36 o
 -10   4  12       81.39       99.22     13.18 o
  -9   4  12       24.78       13.80      9.11 o
  -8   4  12      185.08      191.95     15.29 o
  -7   4  12      509.93      504.31     29.58 o
  -6   4  12        6.04        8.70      5.71 o
  -5   4  12      604.14      565.52     22.58 o
  -4   4  12      629.13      661.44     25.77 o
  -3   4  12      147.75      148.58      9.04 o
  -2   4  12      235.43      219.77     11.35 o
  -1   4  12        4.77        2.58      5.37 o
   0   4  12        2.22       -1.97      8.90 o
   1   4  12       54.71       45.67      6.93 o
   2   4  12       65.17       52.47      7.34 o
   3   4  12      214.29      188.21     16.92 o
   4   4  12       38.60       40.84     12.84 o
   5   4  12       72.63       56.07     13.12 o
 -10   5  12        6.82        4.01      9.17 o
  -9   5  12        7.98        1.83      8.83 o
  -8   5  12        8.67       -2.24      7.48 o
  -7   5  12       51.61       54.10      9.45 o
  -6   5  12       60.80       64.43      9.72 o
  -5   5  12      638.53      669.79     26.11 o
  -4   5  12        7.52        8.02      5.44 o
  -3   5  12      187.92      181.14     10.47 o
  -2   5  12      269.72      277.48     13.60 o
  -1   5  12      162.98      156.40      9.99 o
   0   5  12      163.75      157.82     10.33 o
   1   5  12       53.24       66.26      8.29 o
   2   5  12        8.76       -1.09      6.86 o
   3   5  12        4.25        5.64     11.01 o
   4   5  12       13.72       48.32     14.54 o
   5   5  12        0.87        8.36     13.86 o
 -10   6  12      371.83      440.57     28.08 o
  -9   6  12      236.63      227.57     17.47 o
  -8   6  12        7.01       -1.09      8.36 o
  -7   6  12        0.18        0.95      7.81 o
  -6   6  12        4.80        5.78      7.48 o
  -5   6  12       25.83       43.83      6.80 o
  -4   6  12       71.15       75.85      7.75 o
  -3   6  12       50.26       68.44      8.16 o
  -2   6  12       53.53       60.28      7.48 o
  -1   6  12      199.97      193.31     11.42 o
   0   6  12       45.81       65.58      7.95 o
   1   6  12        3.30        0.34      6.93 o
   2   6  12        7.24       12.10      7.75 o
   3   6  12        0.62       -7.34     12.37 o
   4   6  12       40.86       27.46     14.27 o
  -9   7  12        9.77       17.13      9.79 o
  -8   7  12        9.93        8.22      9.04 o
  -7   7  12      224.75      221.32     16.72 o
  -6   7  12        0.75       -3.81      7.54 o
  -5   7  12      255.93      263.27     18.76 o
  -4   7  12      381.11      415.18     18.36 o
  -3   7  12      614.14      673.07     27.00 o
  -2   7  12       86.98       76.12      8.50 o
  -1   7  12       36.18       30.45      7.88 o
   0   7  12        0.11       -3.47      7.54 o
   1   7  12        3.40       -3.19      7.54 o
   2   7  12        0.96       -5.23      8.29 o
   3   7  12       32.65        8.90     13.46 o
  -9   8  12        8.66       28.88     10.53 o
  -8   8  12       24.83        0.27      8.29 o
  -7   8  12      341.99      367.49     24.20 o
  -6   8  12       48.42       62.32     10.81 o
  -5   8  12       37.07       47.23     10.40 o
  -4   8  12       10.20        3.13      6.86 o
  -3   8  12      118.00      124.71     10.19 o
  -2   8  12      346.19      350.91     17.33 o
  -1   8  12      537.33      586.78     24.89 o
   0   8  12      107.70      114.65     11.01 o
   1   8  12       22.21        9.85      9.11 o
   2   8  12      110.82      121.72     11.89 o
  -8   9  12       10.97        5.98      9.72 o
  -7   9  12        0.14        2.04      9.24 o
  -6   9  12       92.29       69.12     11.89 o
  -5   9  12      223.91      257.81     19.58 o
  -4   9  12        0.49       -6.86      9.58 o
  -3   9  12      193.67      225.66     14.14 o
  -2   9  12       61.46       73.19      9.85 o
  -1   9  12        5.39        5.57      8.90 o
   0   9  12       47.49       60.48     10.67 o
   1   9  12        0.04       -3.47      9.65 o
  -7  10  12        1.38        3.40      9.92 o
  -5  10  12       23.05       40.91     13.05 o
  -4  10  12        3.61       -8.63     10.87 o
  -3  10  12        2.04       -0.61     11.21 o
  -2  10  12        1.16       -1.56      9.72 o
  -1  10  12      218.15      265.63     16.45 o
  -2 -10  13       25.23       40.71     15.36 o
  -1 -10  13        5.50       12.78     12.37 o
   0 -10  13        7.61       28.88     12.64 o
   1 -10  13        3.08       26.50     11.89 o
   2 -10  13        1.58       -5.98     11.21 o
   3 -10  13        1.28       -2.58     11.21 o
  -4  -9  13      116.06      141.70     18.62 o
  -3  -9  13       81.65       63.75     14.75 o
  -2  -9  13       11.33       12.64      8.70 o
  -1  -9  13        2.72        8.83      8.63 o
   0  -9  13       16.31        8.70      8.22 o
   1  -9  13        0.71       -2.85      7.54 o
   2  -9  13        3.23       -1.09      8.02 o
   3  -9  13       13.68        9.11      8.15 o
   4  -9  13       40.44       54.64      9.24 o
  -5  -8  13       13.90       11.28      9.99 o
  -4  -8  13       64.35       81.89     10.74 o
  -3  -8  13       47.92       47.84      9.17 o
  -2  -8  13       53.74       26.71      8.36 o
  -1  -8  13      115.24       95.56      9.72 o
   0  -8  13        2.74        3.87      7.41 o
   1  -8  13       61.02       77.81      8.90 o
   2  -8  13       45.99       32.21      7.95 o
   3  -8  13        0.01       -1.50      7.48 o
   4  -8  13       35.73       38.06      8.56 o
   5  -8  13       79.70       98.88     10.13 o
  -6  -7  13       12.29        2.72      9.72 o
  -5  -7  13        0.00        0.41      8.29 o
  -4  -7  13        7.53        8.36      8.15 o
  -3  -7  13      239.76      251.70     14.00 o
  -2  -7  13       75.30       99.43      7.41 o
  -1  -7  13        2.11        5.98      6.80 o
   0  -7  13      101.60      107.04      9.18 o
   1  -7  13        0.22        3.60      6.32 o
   2  -7  13       63.65       48.93      7.95 o
   3  -7  13        0.93        4.08      6.93 o
   4  -7  13       74.88       63.00      8.43 o
   5  -7  13        7.10        3.94      7.68 o
   6  -7  13       18.03       10.67     10.67 o
  -7  -6  13        1.09        9.24      9.72 o
  -6  -6  13        1.74       13.66      8.90 o
  -5  -6  13        0.69       -0.82      7.54 o
  -4  -6  13        0.12       -0.68      7.27 o
  -3  -6  13       39.15       36.29      7.54 o
  -2  -6  13       19.77       19.50      5.50 o
  -1  -6  13       52.73       43.77      6.93 o
   0  -6  13        4.52        5.10      6.05 o
   1  -6  13      203.68      256.32     13.05 o
   2  -6  13      105.91      107.65      8.84 o
   3  -6  13      113.97      119.28      9.24 o
   4  -6  13       38.71       37.58      7.41 o
   5  -6  13       42.64       39.69     10.87 o
   6  -6  13       29.10       29.15     11.01 o
  -8  -5  13      221.48      181.28     19.24 o
  -7  -5  13        3.42        2.45      8.36 o
  -6  -5  13        9.95        2.85      7.75 o
  -5  -5  13        0.01       -1.97      7.00 o
  -4  -5  13       13.65       12.16      7.34 o
  -3  -5  13      231.25      208.00     11.96 o
  -2  -5  13      592.10      573.12     23.60 o
  -1  -5  13        0.44        0.34      4.55 o
   0  -5  13        4.33        6.93      5.84 o
   1  -5  13       41.25       41.32      6.46 o
   2  -5  13      495.35      511.24     21.08 o
   3  -5  13        0.01       -1.90      5.84 o
   4  -5  13        1.62        1.50      8.49 o
   5  -5  13      109.25      114.59     12.57 o
   6  -5  13        1.78        1.16     10.19 o
  -8  -4  13      115.92      138.78     17.26 o
  -7  -4  13      231.82      297.31     16.31 o
  -6  -4  13      171.72      194.59     12.37 o
  -5  -4  13       36.64       42.68      7.61 o
  -4  -4  13      118.73      117.10      9.24 o
  -3  -4  13        8.37       -0.82      5.84 o
  -2  -4  13     1044.33     1045.01     38.58 o
  -1  -4  13      458.25      487.58     16.39 o
   0  -4  13     3109.76     3197.11     91.66 o
   1  -4  13       31.89       18.82      5.71 o
   2  -4  13       28.45       28.13      6.05 o
   3  -4  13       29.51       30.17      9.31 o
   4  -4  13      228.42      209.15     16.18 o
   5  -4  13       27.08       12.30      9.31 o
   6  -4  13        5.45        2.79      9.58 o
  -9  -3  13       37.25       28.20     12.84 o
  -8  -3  13       22.37       13.80     10.94 o
  -7  -3  13        1.22       -5.71      7.41 o
  -6  -3  13      371.02      422.24     19.10 o
  -5  -3  13      246.03      252.39     13.32 o
  -4  -3  13      153.40      146.81      9.65 o
  -3  -3  13       48.50       46.21      6.80 o
  -2  -3  13       67.06       79.99      7.34 o
  -1  -3  13      200.41      203.17      8.56 o
   0  -3  13     3364.85     3469.70     98.86 o
   1  -3  13      455.69      468.40     19.11 o
   2  -3  13     1335.15     1417.53     71.94 o
   3  -3  13       33.43       31.74      8.97 o
   4  -3  13        4.95       -1.90      8.49 o
   5  -3  13        1.21       -2.38      8.97 o
   6  -3  13        3.76       -2.65      9.72 o
   7  -3  13      259.89      294.86     21.28 o
  -9  -2  13        2.89       -6.73     11.01 o
  -8  -2  13       94.64      104.66     14.07 o
  -7  -2  13       60.86       77.14      8.63 o
  -6  -2  13      182.73      182.09     11.21 o
  -5  -2  13       14.79       19.03      6.80 o
  -4  -2  13      194.85      207.59     11.22 o
  -3  -2  13       81.78       99.43      8.02 o
  -2  -2  13      110.36       87.40      7.27 o
  -1  -2  13      159.66      166.59      7.41 o
   0  -2  13       61.95       51.38      4.69 o
   1  -2  13       81.45       77.89     10.81 o
   2  -2  13     1625.29     1773.75     88.78 o
   3  -2  13     1061.37     1091.28     56.61 o
   4  -2  13       13.70       10.67      9.11 o
   5  -2  13       10.24       10.87      9.45 o
   6  -2  13        0.94       -9.92      9.92 o
  -9  -1  13       26.99       17.47     11.08 o
  -8  -1  13       39.45       30.99     10.47 o
  -7  -1  13       51.67       42.88      7.95 o
  -6  -1  13      114.71       95.42      8.70 o
  -5  -1  13       30.47       20.25      6.32 o
  -4  -1  13      111.11      146.74      9.38 o
  -3  -1  13       52.68       64.70      6.86 o
  -2  -1  13      834.77      832.24     31.09 o
  -1  -1  13        1.09        0.00      3.60 o
   0  -1  13      245.64      264.70     12.51 o
   1  -1  13      721.89      732.58     27.89 o
   2  -1  13       41.76       30.92      8.90 o
   3  -1  13       10.79       18.82      9.17 o
   4  -1  13       46.47       38.53     10.19 o
   5  -1  13       59.35       71.43     11.62 o
   6  -1  13        0.57        6.86     10.60 o
 -10   0  13       38.77       49.20     12.98 o
  -9   0  13       64.83       64.36     12.23 o
  -8   0  13       21.53       31.40     10.81 o
  -7   0  13        4.02        1.70      6.93 o
  -6   0  13       50.21       46.89      7.27 o
  -5   0  13      112.71       92.77      8.16 o
  -4   0  13        2.08        5.98      5.44 o
  -3   0  13       45.91       39.48      6.12 o
  -2   0  13      208.80      209.90     11.08 o
  -1   0  13      184.81      184.88      9.99 o
   0   0  13       52.64       52.60      6.52 o
   1   0  13        8.58        6.93      5.50 o
   2   0  13      216.06      201.95     15.77 o
   3   0  13      393.54      322.73     21.21 o
   4   0  13        1.49        6.18      8.56 o
   5   0  13       27.34       19.10     10.87 o
   6   0  13       34.50       29.97     11.69 o
 -10   1  13        3.17       -1.90     11.01 o
  -9   1  13        8.44        4.76     10.33 o
  -8   1  13       72.87       47.03     11.42 o
  -7   1  13      122.85      112.01      9.24 o
  -6   1  13       98.98       81.76      8.02 o
  -5   1  13        5.13        3.06      5.44 o
  -4   1  13       13.12       11.69      5.50 o
  -3   1  13        0.10       -4.42      4.82 o
  -2   1  13       15.33        3.13      5.16 o
  -1   1  13       54.66       53.96      6.32 o
   0   1  13       48.92       30.65      5.78 o
   1   1  13      238.56      224.59     11.49 o
   2   1  13        1.26        7.54      8.22 o
   3   1  13       10.25        7.00      8.70 o
   4   1  13        0.28        5.30      9.11 o
   5   1  13      111.65      101.20     13.32 o
   6   1  13       29.82       29.70     12.30 o
 -10   2  13       50.26       68.64     12.78 o
  -9   2  13       36.55       34.79     10.26 o
  -8   2  13        5.12        7.82      8.97 o
  -7   2  13        3.92       10.06      7.88 o
  -6   2  13       14.90       27.18      6.46 o
  -5   2  13      214.16      170.00     10.26 o
  -4   2  13       48.73       52.33      6.80 o
  -3   2  13       24.70       29.15      5.98 o
  -2   2  13       24.31       37.85      6.25 o
  -1   2  13        0.03       -3.87      5.10 o
   0   2  13       21.22        9.38      5.57 o
   1   2  13       82.41       72.04     11.62 o
   2   2  13      176.64      106.85     12.57 o
   3   2  13       30.02       15.15      9.58 o
   4   2  13       98.80       76.53     13.05 o
   5   2  13        3.76       -2.65     10.94 o
   6   2  13       64.20       41.86     14.00 o
 -10   3  13       36.63       42.07     11.76 o
  -9   3  13      178.42      179.64     15.90 o
  -8   3  13        0.90        5.78      8.22 o
  -7   3  13       52.06       33.16      8.83 o
  -6   3  13       59.16       68.78      8.36 o
  -5   3  13       57.16       51.45      6.80 o
  -4   3  13       10.08        3.60      5.50 o
  -3   3  13      109.22      119.82      8.63 o
  -2   3  13       40.50       34.39      6.18 o
  -1   3  13       27.72       23.79      6.12 o
   0   3  13        0.00        0.41      5.37 o
   1   3  13      333.74      312.31     14.96 o
   2   3  13      119.71       97.80     12.85 o
   3   3  13       55.88       23.24     10.40 o
   4   3  13       11.33       12.23     11.42 o
   5   3  13      141.19      175.69     18.01 o
 -10   4  13        5.16        6.12      9.65 o
  -9   4  13       39.31       45.46     10.67 o
  -8   4  13       51.01       42.75     10.06 o
  -7   4  13      281.88      254.77     18.56 o
  -6   4  13        2.99        4.21      6.05 o
  -5   4  13        3.44        2.65      5.71 o
  -4   4  13       22.78       16.85      6.12 o
  -3   4  13       42.04       54.84      7.00 o
  -2   4  13      493.45      466.51     19.58 o
  -1   4  13      137.73      134.30      9.92 o
   0   4  13        1.31       -0.95      9.45 o
   1   4  13        3.85       15.49      6.59 o
   2   4  13        0.13       -3.74     10.26 o
   3   4  13      114.88      126.62     15.43 o
   4   4  13       35.71       57.76     13.59 o
   5   4  13        0.38       -1.22     13.46 o
 -10   5  13      115.13      132.73     14.48 o
  -9   5  13        1.04       -1.36      9.45 o
  -8   5  13      142.63      154.01     14.34 o
  -7   5  13      323.17      329.83     22.09 o
  -6   5  13      948.32     1028.80     54.15 o
  -5   5  13      261.25      307.32     14.75 o
  -4   5  13       10.28       12.50      6.12 o
  -3   5  13       28.73       28.88      6.73 o
  -2   5  13       97.92      120.98      9.11 o
  -1   5  13       18.73        7.41      6.25 o
   0   5  13      193.55      192.83     11.69 o
   1   5  13       54.41       33.84      7.54 o
   2   5  13       49.86       77.34      9.17 o
   3   5  13       21.69       23.24     12.64 o
   4   5  13        9.51       32.69     14.27 o
  -9   6  13      271.84      330.96     22.43 o
  -8   6  13      166.29      157.75     15.09 o
  -7   6  13       66.06       46.08      9.65 o
  -6   6  13      277.62      257.56     18.49 o
  -5   6  13        0.00        2.17      6.46 o
  -4   6  13      175.76      190.11     11.55 o
  -3   6  13      301.38      331.05     15.77 o
  -2   6  13      145.68      135.80      9.86 o
  -1   6  13        4.52       -2.17      6.80 o
   0   6  13        2.54        5.57      7.34 o
   1   6  13        0.05       -7.88      7.88 o
   2   6  13       57.41       86.99     15.49 o
   3   6  13       30.54       32.28     15.29 o
  -9   7  13      120.37      157.95     15.29 o
  -8   7  13        5.51        5.03      9.51 o
  -7   7  13       63.41       60.15     10.74 o
  -6   7  13      200.31      218.25     17.54 o
  -5   7  13      187.63      190.18     16.31 o
  -4   7  13      167.26      140.63     10.33 o
  -3   7  13      166.49      189.77     12.03 o
  -2   7  13       50.47       40.71      8.29 o
  -1   7  13       30.15       30.24      8.49 o
   0   7  13      621.76      675.69     28.02 o
   1   7  13       16.92       24.87      8.97 o
   2   7  13       20.48       25.35     14.61 o
  -8   8  13      229.17      246.73     19.64 o
  -7   8  13       44.95       39.96     10.81 o
  -6   8  13      121.54      145.38     14.61 o
  -5   8  13       84.62       90.87     12.84 o
  -4   8  13       30.22       45.94      8.63 o
  -3   8  13      184.62      177.53     12.78 o
  -2   8  13        1.85       -0.34      8.22 o
  -1   8  13        0.15       -2.11      8.43 o
   0   8  13       32.58       64.83     10.67 o
   1   8  13        0.06       -7.95      9.17 o
  -7   9  13        6.64        6.32      9.85 o
  -6   9  13      356.06      363.41     24.74 o
  -5   9  13       21.26       26.78     10.94 o
  -4   9  13      106.66      125.19     15.50 o
  -3   9  13       23.42       21.81      8.97 o
  -2   9  13       18.29        7.14      9.24 o
  -1   9  13        7.32       16.24      9.65 o
   0   9  13       52.63       50.43     11.55 o
  -5  10  13        0.16       -8.56     12.44 o
  -4  10  13      109.21      145.98     17.53 o
  -3  10  13        8.34       16.79     12.44 o
   0 -10  14       44.72       46.48     14.54 o
  -3  -9  14        3.86       -2.11     13.18 o
  -2  -9  14       34.54       19.23     13.05 o
  -1  -9  14       10.99        7.00      8.77 o
   0  -9  14       11.68       19.57      9.04 o
   1  -9  14        1.86        7.27      8.36 o
   2  -9  14        8.77       15.70      9.04 o
   3  -9  14        0.71        3.40      9.04 o
  -4  -8  14      262.39      296.29     16.65 o
  -3  -8  14       11.93       12.64      9.11 o
  -2  -8  14        8.11        6.32      8.49 o
  -1  -8  14        5.33        3.60      7.82 o
   0  -8  14      233.29      218.53     13.59 o
   1  -8  14      138.22      165.29     12.10 o
   2  -8  14       26.32       33.78      8.83 o
   3  -8  14        9.93       12.84      8.70 o
   4  -8  14       20.54       19.37      8.83 o
  -5  -7  14       97.57      142.31     13.93 o
  -4  -7  14       39.84       31.94      9.11 o
  -3  -7  14       80.56       72.31      9.51 o
  -2  -7  14      145.33      132.19     10.67 o
  -1  -7  14      187.34      185.69     12.10 o
   0  -7  14       42.30       37.31      7.88 o
   1  -7  14       34.54       20.32      7.20 o
   2  -7  14      267.29      269.18     14.55 o
   3  -7  14       40.13       27.25      8.09 o
   4  -7  14        0.71       -3.74     10.74 o
   5  -7  14       31.51       30.72     11.28 o
  -6  -6  14        2.49        0.00      9.24 o
  -5  -6  14        0.16        0.27      8.29 o
  -4  -6  14       89.33       91.55      9.85 o
  -3  -6  14       99.63      107.31      9.72 o
  -2  -6  14      228.69      199.63      9.79 o
  -1  -6  14       67.16       63.20      8.43 o
   0  -6  14      476.64      493.54     21.35 o
   1  -6  14       87.19      104.32      9.17 o
   2  -6  14      288.71      309.63     15.29 o
   3  -6  14       27.33       27.18     10.53 o
   4  -6  14       32.71       41.39     11.28 o
   5  -6  14       42.46       39.21     11.69 o
  -7  -5  14        0.95        8.97      9.79 o
  -6  -5  14        6.34        6.18      8.36 o
  -5  -5  14        0.76       -0.88      8.22 o
  -4  -5  14       48.24       46.69      8.22 o
  -3  -5  14       96.91      104.87      9.24 o
  -2  -5  14       96.99       93.04      7.00 o
  -1  -5  14       17.34       25.48      6.66 o
   0  -5  14      152.37      150.82     10.13 o
   1  -5  14       16.40       13.05      6.32 o
   2  -5  14      814.29      856.63     46.18 o
   3  -5  14       83.06       82.85     12.10 o
   4  -5  14        8.64        4.69      9.79 o
   5  -5  14        8.34        0.27     10.19 o
   6  -5  14       60.21       45.06     12.37 o
  -8  -4  14        6.68        8.49     13.66 o
  -7  -4  14       28.52       16.72      9.45 o
  -6  -4  14       37.42       34.12      8.56 o
  -5  -4  14       88.30       82.71      9.11 o
  -4  -4  14      384.32      400.36     18.22 o
  -3  -4  14       11.74       15.36      6.80 o
  -2  -4  14       53.24       44.92      5.50 o
  -1  -4  14        9.25        9.17      4.76 o
   0  -4  14      131.21      128.80      9.11 o
   1  -4  14       43.09       60.89     11.08 o
   2  -4  14       67.05       67.96     11.28 o
   3  -4  14        0.35       11.28      9.58 o
   4  -4  14      100.19      111.66     13.12 o
   5  -4  14       22.02       23.72     11.15 o
   6  -4  14       33.91       22.70     11.28 o
  -8  -3  14      184.41      152.04     17.06 o
  -7  -3  14      118.59      127.09     11.01 o
  -6  -3  14       26.92       25.08      8.09 o
  -5  -3  14       56.99       63.20      8.22 o
  -4  -3  14      553.19      542.48     22.37 o
  -3  -3  14        6.58        5.78      6.18 o
  -2  -3  14       59.87       51.72      5.37 o
  -1  -3  14        2.03        0.68      4.21 o
   0  -3  14        0.99       -0.14      8.36 o
   1  -3  14      180.33      234.43     18.01 o
   2  -3  14      199.54      151.24     14.34 o
   3  -3  14        2.10       -9.17      9.17 o
   4  -3  14       28.75       24.06     10.13 o
   5  -3  14        0.94        9.45     10.26 o
   6  -3  14       17.39       33.57     11.62 o
  -9  -2  14        3.35       -2.58     12.64 o
  -8  -2  14      364.20      364.03     25.90 o
  -7  -2  14      102.24      139.19     13.18 o
  -6  -2  14      286.36      262.05     14.00 o
  -5  -2  14       21.08       14.41      7.00 o
  -4  -2  14       20.18       13.32      6.52 o
  -3  -2  14       23.89       18.89      6.25 o
  -2  -2  14      700.09      677.46     21.56 o
  -1  -2  14       92.70       87.06      7.88 o
   0  -2  14      126.23      132.19      9.18 o
   1  -2  14        0.53       -1.50      8.15 o
   2  -2  14        9.32       10.67      8.90 o
   3  -2  14       33.87       44.51     10.53 o
   4  -2  14        2.39        1.29      9.65 o
   5  -2  14       13.38       11.28     10.67 o
   6  -2  14      176.51      219.67     18.83 o
  -9  -1  14       18.45       14.88     12.16 o
  -8  -1  14        0.03        1.63      9.92 o
  -7  -1  14      156.72      158.30     11.15 o
  -6  -1  14      814.06      745.10     29.25 o
  -5  -1  14        0.95       -2.58      6.25 o
  -4  -1  14       84.77       75.10      7.95 o
  -3  -1  14      182.20      188.35     10.94 o
  -2  -1  14      465.46      483.09     19.92 o
  -1  -1  14        4.89       14.47      5.78 o
   0  -1  14       27.76       26.16      5.98 o
   1  -1  14        6.55       10.26      8.63 o
   2  -1  14        1.94        7.14      8.83 o
   3  -1  14       38.82       38.13     10.26 o
   4  -1  14        3.75        8.09      9.51 o
   5  -1  14       11.92       36.56     11.69 o
   6  -1  14       12.12       14.34     12.23 o
  -9   0  14       12.27       10.67     11.14 o
  -8   0  14      269.94      268.43     20.53 o
  -7   0  14       53.21       53.28      8.02 o
  -6   0  14        6.15       -4.01      6.25 o
  -5   0  14        2.21       -0.82      5.78 o
  -4   0  14      139.33      133.28      9.45 o
  -3   0  14        0.83        0.54      5.64 o
  -2   0  14       48.11       46.21      6.66 o
  -1   0  14      237.27      273.87     13.19 o
   0   0  14      414.17      420.30     17.88 o
   1   0  14      188.09      152.87     14.21 o
   2   0  14       46.87       62.79     11.01 o
   3   0  14       60.86       49.41     11.55 o
   4   0  14       45.18       38.80     10.87 o
   5   0  14        0.04       -5.57     10.13 o
  -9   1  14        6.90       10.13     10.67 o
  -8   1  14      188.91      183.72     16.86 o
  -7   1  14      175.96      190.52     11.69 o
  -6   1  14      169.45      150.69     10.60 o
  -5   1  14       68.62       81.01      7.95 o
  -4   1  14       20.24       16.92      5.98 o
  -3   1  14        1.90        0.75      5.64 o
  -2   1  14       67.80       52.60      7.00 o
  -1   1  14       14.71        8.90      5.84 o
   0   1  14        2.06        3.19      5.98 o
   1   1  14      320.54      307.61     14.62 o
   2   1  14        0.74       -7.81      9.65 o
   3   1  14      158.33      171.48     16.31 o
   4   1  14       30.01       43.70     12.37 o
   5   1  14       21.24        2.58     11.96 o
  -9   2  14       42.94       29.70     11.35 o
  -8   2  14        0.02        7.61      9.38 o
  -7   2  14      102.19       88.49     11.76 o
  -6   2  14      114.73      110.51      9.24 o
  -5   2  14      121.51      104.94      8.77 o
  -4   2  14        1.78        4.96      5.84 o
  -3   2  14        1.88        3.13      5.64 o
  -2   2  14       17.79       15.49      5.91 o
  -1   2  14        0.19       -0.41      5.91 o
   0   2  14      315.48      277.90     13.66 o
   1   2  14       49.38       40.64     11.49 o
   2   2  14      179.28      145.39     15.43 o
   3   2  14      452.02      360.06     24.75 o
   4   2  14      141.99      114.39     15.56 o
   5   2  14       14.67       13.86     12.91 o
  -9   3  14        0.00       -8.83      8.83 o
  -8   3  14      268.66      316.96     21.89 o
  -7   3  14       42.99       38.19      9.85 o
  -6   3  14       34.95       32.76      7.14 o
  -5   3  14        9.12       16.51      6.46 o
  -4   3  14       94.14       76.32      7.82 o
  -3   3  14       19.09       20.93      6.25 o
  -2   3  14       97.32       71.43      7.75 o
  -1   3  14       34.20       28.75      7.00 o
   0   3  14       98.34       64.50      7.75 o
   1   3  14       28.25       36.09      7.34 o
   2   3  14      250.98      219.49     18.76 o
   3   3  14        2.10        7.61     11.69 o
   4   3  14       23.20        3.40     11.69 o
  -9   4  14        9.46       12.37     10.19 o
  -8   4  14        1.28        7.14      9.38 o
  -7   4  14        0.64        5.03      8.49 o
  -6   4  14       25.62       19.10      7.07 o
  -5   4  14       30.06       30.92      7.14 o
  -4   4  14      290.55      290.60     14.48 o
  -3   4  14      229.52      225.06     12.64 o
  -2   4  14       14.59        4.21      6.39 o
  -1   4  14      455.40      461.99     20.06 o
   0   4  14        0.67        2.65      6.93 o
   1   4  14       92.15       80.74      9.38 o
   2   4  14       93.40       87.67     15.02 o
   3   4  14       27.76       16.65     12.50 o
   4   4  14      126.80       82.30     15.70 o
  -9   5  14       31.09       36.09     11.35 o
  -8   5  14       12.85       32.42     10.67 o
  -7   5  14       34.69       47.91     10.60 o
  -6   5  14        0.74       -0.20      8.22 o
  -5   5  14       35.79       29.15      7.14 o
  -4   5  14       61.40       71.43      8.29 o
  -3   5  14       61.86       44.99      7.48 o
  -2   5  14        0.01        5.64      6.66 o
  -1   5  14      112.64      132.26     15.70 o
   0   5  14        1.35        0.14      7.41 o
   1   5  14      161.23      212.60     13.46 o
   2   5  14        4.30       11.42     12.50 o
   3   5  14       14.07       24.60     15.22 o
  -9   6  14       32.36       37.04     11.62 o
  -8   6  14       36.59       28.13     10.06 o
  -7   6  14       51.91       69.39     11.69 o
  -6   6  14      365.51      395.04     25.42 o
  -5   6  14        8.05        0.88      7.07 o
  -4   6  14      403.11      384.72     18.02 o
  -3   6  14        2.49        7.61      7.14 o
  -2   6  14        1.74       -1.77      6.80 o
  -1   6  14       91.15       80.60      9.45 o
   0   6  14        3.01        0.88      7.88 o
   1   6  14       80.45      114.92     11.55 o
   2   6  14        8.00       -3.87     14.75 o
  -8   7  14      113.54      115.47     13.86 o
  -7   7  14       65.74       66.40     11.69 o
  -6   7  14      387.66      370.77     24.75 o
  -5   7  14       33.17       18.21      9.51 o
  -4   7  14      385.34      372.07     17.81 o
  -3   7  14       39.44       47.30      8.77 o
  -2   7  14       26.64       10.13      8.09 o
  -1   7  14        2.10       -0.34      8.29 o
   0   7  14      148.56      149.39     12.44 o
   1   7  14       55.97       46.28     10.19 o
  -7   8  14       45.53       50.97     11.96 o
  -6   8  14       57.83       45.33     11.35 o
  -5   8  14       11.65       16.51     10.87 o
  -4   8  14      329.72      329.69     23.93 o
  -3   8  14        2.33        6.46      8.56 o
  -2   8  14      199.02      233.68     14.82 o
  -1   8  14        5.73        7.20      9.85 o
   0   8  14       11.07       25.62     10.06 o
  -5   9  14        5.83        7.27     10.60 o
  -4   9  14        9.10        8.02     12.78 o
  -3   9  14       86.11      110.30     12.23 o
  -2   9  14        0.18       -3.26      9.92 o
  -1  -9  15        3.39       -6.25     12.50 o
   0  -9  15       29.09       15.56     13.73 o
   1  -9  15        0.84        9.51      9.79 o
  -3  -8  15       55.50       77.47     15.63 o
  -2  -8  15       28.22       15.70      9.65 o
  -1  -8  15        1.11       -3.81      8.63 o
   0  -8  15        0.80       -2.99      8.70 o
   1  -8  15      111.56      112.07     11.15 o
   2  -8  15        8.09        6.66      8.29 o
   3  -8  15        9.49       -3.60     11.89 o
  -5  -7  15       87.01      108.40     12.71 o
  -4  -7  15        0.58       -1.50      9.11 o
  -3  -7  15       51.18       42.27      9.31 o
  -2  -7  15       35.77       39.28      9.45 o
  -1  -7  15        0.14        3.33      7.88 o
   0  -7  15        3.05       -0.20      7.88 o
   1  -7  15       31.17       15.77      7.95 o
   2  -7  15       16.72       22.02     11.96 o
   3  -7  15        0.02        0.68     11.14 o
   4  -7  15        2.36       -2.79     11.82 o
  -6  -6  15      141.18      132.19     13.05 o
  -5  -6  15       37.20       38.87      9.72 o
  -4  -6  15        3.79        7.20      8.90 o
  -3  -6  15        4.93        9.65      8.09 o
  -2  -6  15        0.95        6.86      7.81 o
  -1  -6  15       23.04       19.50      7.75 o
   0  -6  15       37.13       51.78      8.56 o
   1  -6  15        0.08        0.48     10.81 o
   2  -6  15        1.82      -10.60     10.60 o
   3  -6  15        0.78      -10.53     10.53 o
   4  -6  15        0.51        1.70     11.21 o
  -6  -5  15       44.60       56.27     10.13 o
  -5  -5  15      107.04      109.15     11.15 o
  -4  -5  15        7.60        9.17      7.75 o
  -3  -5  15        2.63        3.13      7.48 o
  -2  -5  15       22.96       17.06      5.84 o
  -1  -5  15       10.73        4.42      6.66 o
   0  -5  15        5.34        4.82      9.72 o
   1  -5  15      197.85      180.60     16.79 o
   2  -5  15        0.61        5.64      9.72 o
   3  -5  15        5.27        7.27     10.74 o
   4  -5  15        5.28        0.48     10.53 o
   5  -5  15       15.73       26.23     11.82 o
  -7  -4  15       23.06       20.39     10.26 o
  -6  -4  15       31.91       37.45      9.51 o
  -5  -4  15      268.84      244.98     14.27 o
  -4  -4  15      162.95      161.83     11.21 o
  -3  -4  15       79.22       74.76      8.84 o
  -2  -4  15      245.63      243.21     10.60 o
  -1  -4  15      195.71      171.01     16.18 o
   0  -4  15      235.43      270.60     20.46 o
   1  -4  15        0.00       -5.37      9.11 o
   2  -4  15       67.66       59.19     12.03 o
   3  -4  15      213.13      185.76     16.72 o
   4  -4  15      103.79       60.83     12.44 o
   5  -4  15        4.10       -3.26     11.14 o
  -8  -3  15       28.93       30.99     14.07 o
  -7  -3  15       41.06       27.32      9.51 o
  -6  -3  15        0.02        3.47      7.88 o
  -5  -3  15        0.10       -2.45      7.20 o
  -4  -3  15       85.72       58.24      8.29 o
  -3  -3  15      707.48      750.80     29.38 o
  -2  -3  15     1495.47     1552.35     55.95 o
  -1  -3  15       29.25       34.18      6.86 o
   0  -3  15       64.74       94.06     13.25 o
   1  -3  15      373.81      423.12     27.13 o
   2  -3  15        5.06        1.09      9.38 o
   3  -3  15        0.60        1.09     10.26 o
   4  -3  15       82.92      148.50     15.77 o
   5  -3  15        0.94       -5.64     11.21 o
  -8  -2  15       63.49       62.66     13.66 o
  -7  -2  15      151.09      163.25     12.23 o
  -6  -2  15       73.68       67.89      9.45 o
  -5  -2  15      192.26      182.70     12.37 o
  -4  -2  15       61.96       59.60      7.95 o
  -3  -2  15      299.80      275.24     13.87 o
  -2  -2  15      633.27      633.24     25.16 o
  -1  -2  15       19.62       11.01      6.39 o
   0  -2  15     1165.44     1299.72     67.29 o
   1  -2  15        5.75        7.82     10.19 o
   2  -2  15       72.43       79.79     12.23 o
   3  -2  15       79.73       63.27     12.57 o
   4  -2  15        0.00        3.06     10.74 o
   5  -2  15       30.21       40.37     12.57 o
  -8  -1  15        3.03       -2.31     11.42 o
  -7  -1  15      248.49      266.25     14.89 o
  -6  -1  15       23.26       33.37      7.75 o
  -5  -1  15       48.68       44.85      7.68 o
  -4  -1  15      213.83      218.12     12.64 o
  -3  -1  15      205.45      185.70     11.35 o
  -2  -1  15      547.72      580.35     23.73 o
  -1  -1  15       31.40       26.57      6.59 o
   0  -1  15      431.16      452.93     19.31 o
   1  -1  15       67.71      106.16     13.73 o
   2  -1  15        2.35        4.96      9.72 o
   3  -1  15        1.13       14.88     11.21 o
   4  -1  15      112.82      141.30     15.70 o
   5  -1  15        9.64        4.01     11.01 o
  -9   0  15       25.24       12.57     12.50 o
  -8   0  15        5.82        8.97     10.40 o
  -7   0  15        4.03       -3.60      7.41 o
  -6   0  15       14.36       12.57      7.27 o
  -5   0  15      260.57      251.44     13.53 o
  -4   0  15      398.49      426.81     18.83 o
  -3   0  15       65.33       53.49      7.54 o
  -2   0  15      108.80       96.17      8.77 o
  -1   0  15      109.73      112.55      8.90 o
   0   0  15      358.54      351.47     16.25 o
   1   0  15       62.93       70.00     12.03 o
   2   0  15        1.48       -2.92      9.85 o
   3   0  15        5.18       -2.11     10.81 o
   4   0  15        0.28       -3.26     11.28 o
   5   0  15       28.01       17.06     12.84 o
  -9   1  15        7.00        9.31     10.94 o
  -8   1  15        0.40       -3.47      9.51 o
  -7   1  15      276.27      240.36     13.93 o
  -6   1  15        0.44        0.61      6.80 o
  -5   1  15        5.86       -0.54      6.86 o
  -4   1  15      167.92      163.40     10.67 o
  -3   1  15       32.19       30.92      7.14 o
  -2   1  15      527.80      499.83     21.15 o
  -1   1  15       48.78       63.20      7.61 o
   0   1  15       69.00       68.44      8.16 o
   1   1  15        0.01       -8.49      9.72 o
   2   1  15        9.92       17.40     10.81 o
   3   1  15        1.31        3.19     11.28 o
   4   1  15        0.00        5.03     11.28 o
  -9   2  15        1.07       -0.07     10.26 o
  -8   2  15        2.49        6.18      9.72 o
  -7   2  15       28.67       30.72     10.06 o
  -6   2  15      350.82      373.14     17.61 o
  -5   2  15      356.24      346.64     16.45 o
  -4   2  15       38.40       42.47      7.34 o
  -3   2  15      183.05      167.48     11.55 o
  -2   2  15      151.23      119.55      9.31 o
  -1   2  15      235.82      219.01     12.44 o
   0   2  15       31.33       33.23      7.20 o
   1   2  15       31.13       37.24     11.62 o
   2   2  15       38.06       41.73     12.91 o
   3   2  15        7.97       11.62     11.42 o
   4   2  15       54.33       55.32     14.68 o
  -9   3  15       10.69       -0.48     10.13 o
  -8   3  15       15.78        6.86      9.85 o
  -7   3  15      108.01      111.39     13.39 o
  -6   3  15      106.93      105.34      9.99 o
  -5   3  15      218.03      215.74     12.78 o
  -4   3  15      295.65      263.00     14.00 o
  -3   3  15        0.02        4.35      6.39 o
  -2   3  15        7.84        3.40      6.66 o
  -1   3  15      156.41      177.39     11.62 o
   0   3  15       29.36       10.74      7.27 o
   1   3  15       75.65      102.01     14.54 o
   2   3  15       46.27       49.20     13.93 o
   3   3  15        2.66       -8.63     12.91 o
  -9   4  15       25.98       25.55     11.08 o
  -8   4  15      151.31      130.09     14.75 o
  -7   4  15       46.29       35.88     10.60 o
  -6   4  15      164.75      158.02     11.35 o
  -5   4  15        6.52       -0.82      7.00 o
  -4   4  15       26.56       20.46      7.41 o
  -3   4  15       84.14       79.45      8.70 o
  -2   4  15       52.32       48.05      7.95 o
  -1   4  15       15.67       11.35      7.27 o
   0   4  15        0.06       -7.07      7.07 o
   1   4  15        1.05        0.54     12.71 o
   2   4  15       13.16        3.26     13.52 o
   3   4  15        1.89        0.41     13.18 o
  -8   5  15        3.49       -1.22      9.65 o
  -7   5  15      206.31      232.73     19.03 o
  -6   5  15       22.79       25.14      9.99 o
  -5   5  15       86.56       77.27      9.11 o
  -4   5  15        2.06        0.41      7.00 o
  -3   5  15       49.42       45.74      8.36 o
  -2   5  15       30.39       11.01      7.34 o
  -1   5  15        5.28       -8.90     11.82 o
   0   5  15       95.50       72.38      9.51 o
   1   5  15       11.18       22.43     13.32 o
   2   5  15        7.62       18.96     14.14 o
  -8   6  15       10.03       10.47     10.13 o
  -7   6  15      209.92      179.30     16.65 o
  -6   6  15       30.11       21.34     10.13 o
  -5   6  15      179.76      164.41     11.96 o
  -4   6  15       71.58       65.31      9.11 o
  -3   6  15        0.03        4.08      7.54 o
  -2   6  15        2.09       -0.14      7.81 o
  -1   6  15        1.48        6.32      8.15 o
   0   6  15        0.63        2.58      8.90 o
   1   6  15       12.43       13.46     14.27 o
  -7   7  15       23.16       28.54     11.76 o
  -6   7  15       49.77       58.24     12.23 o
  -5   7  15      335.93      367.96     25.08 o
  -4   7  15        0.14        4.96      7.95 o
  -3   7  15       35.80       35.54      9.45 o
  -2   7  15        3.44        7.54      8.63 o
  -1   7  15       19.86       16.51      9.79 o
   0   7  15      112.11      116.76     12.51 o
  -6   8  15        6.05        2.99     11.14 o
  -5   8  15      135.86      107.72     14.61 o
  -4   8  15        0.59        3.67     11.55 o
  -3   8  15       18.31       11.76      9.65 o
  -2   8  15        6.92       11.48     10.06 o
  -1  -8  16        4.93        1.63      9.11 o
   0  -8  16       90.27       85.36     11.35 o
  -3  -7  16       11.85       17.46      9.79 o
  -2  -7  16       66.00       51.72     10.19 o
  -1  -7  16       12.35       13.93      9.11 o
   0  -7  16        5.22       -2.85     11.55 o
   1  -7  16       27.57       26.71     12.50 o
   2  -7  16       68.38       74.48     14.48 o
  -5  -6  16      127.12      144.63     13.05 o
  -4  -6  16      219.21      256.99     15.97 o
  -3  -6  16        0.59        2.11      8.56 o
  -2  -6  16      106.03      123.83     11.42 o
  -1  -6  16      180.47      184.47     18.15 o
   0  -6  16      213.73      224.03     19.30 o
   1  -6  16        0.00       -7.48     10.81 o
   2  -6  16        2.45        7.14     11.21 o
   3  -6  16       10.96       17.40     12.37 o
  -6  -5  16       18.20       23.45     10.26 o
  -5  -5  16      115.14      110.17     11.89 o
  -4  -5  16        3.83        0.07      8.29 o
  -3  -5  16       52.65       49.54      7.14 o
  -2  -5  16       23.47       11.01     11.35 o
  -1  -5  16       46.75       66.74     13.86 o
   0  -5  16       61.09       21.14     12.10 o
   1  -5  16       90.31       84.61     14.34 o
   2  -5  16       68.92       51.17     12.23 o
   3  -5  16        0.38      -11.14     11.14 o
  -6  -4  16        8.77       -0.14      9.65 o
  -5  -4  16        7.47        3.13      8.29 o
  -4  -4  16       19.79       25.96      8.43 o
  -3  -4  16        9.13        7.88      7.48 o
  -2  -4  16      142.03      129.34     10.33 o
  -1  -4  16       17.11       25.28     11.82 o
   0  -4  16        7.79       -0.48     10.47 o
   1  -4  16       21.60       28.20     12.23 o
   2  -4  16      122.39      113.70     15.16 o
   3  -4  16        0.03        1.83     11.62 o
   4  -4  16        2.03       -0.75     11.76 o
  -7  -3  16      125.24      121.86     12.51 o
  -6  -3  16       52.59       43.97      9.31 o
  -5  -3  16        1.22       -5.64      7.54 o
  -4  -3  16       17.46       18.28      8.02 o
  -3  -3  16      159.95      158.09     11.35 o
  -2  -3  16      267.81      264.29     14.34 o
  -1  -3  16       72.30       56.14     12.50 o
   0  -3  16      223.28      240.14     19.85 o
   1  -3  16        0.12       -1.77     10.94 o
   2  -3  16      127.05      170.05     17.13 o
   3  -3  16       28.41       33.91     12.44 o
   4  -3  16        3.02       -8.70     11.48 o
  -7  -2  16      117.78      134.70     11.96 o
  -6  -2  16      242.91      261.42     14.89 o
  -5  -2  16      175.61      179.16     12.10 o
  -4  -2  16       55.53       42.68      8.36 o
  -3  -2  16      152.10      152.59     10.81 o
  -2  -2  16      186.14      171.15     11.21 o
  -1  -2  16      129.08      104.46      9.18 o
   0  -2  16      924.48      911.60     50.06 o
   1  -2  16      141.05      183.03     17.60 o
   2  -2  16        0.02        5.71     11.28 o
   3  -2  16       83.22       70.34     13.73 o
   4  -2  16       12.52       -1.09     11.35 o
  -8  -1  16       45.28       39.01     12.98 o
  -7  -1  16        0.11        8.22      8.70 o
  -6  -1  16       18.42       15.49      8.02 o
  -5  -1  16      192.03      193.44     12.37 o
  -4  -1  16      374.57      404.63     18.70 o
  -3  -1  16        4.88       11.76      7.14 o
  -2  -1  16       51.03       61.57      8.43 o
  -1  -1  16       42.34       41.18      7.82 o
   0  -1  16       43.97       24.47     11.28 o
   1  -1  16       52.81       54.57     12.44 o
   2  -1  16      356.74      344.79     24.00 o
   3  -1  16       41.04       17.33     11.69 o
   4  -1  16        4.82       -4.28     11.62 o
  -8   0  16       26.48       46.42     13.25 o
  -7   0  16        0.93        2.79      8.29 o
  -6   0  16       32.99       54.23      8.90 o
  -5   0  16        0.35        0.88      7.41 o
  -4   0  16        2.95        4.35      7.00 o
  -3   0  16       53.37       55.66      8.43 o
  -2   0  16      230.66      178.77     11.35 o
  -1   0  16       30.06       37.31      7.54 o
   0   0  16        5.28       10.33     11.69 o
   1   0  16      210.84      181.21     18.01 o
   2   0  16        9.20       25.14     12.57 o
   3   0  16      156.49      160.94     17.13 o
   4   0  16       18.65       14.68     13.32 o
  -8   1  16       22.08       18.48     11.76 o
  -7   1  16      107.26       92.16     13.46 o
  -6   1  16       49.09       56.27      8.83 o
  -5   1  16        0.14       -1.50      7.54 o
  -4   1  16        2.91       10.26      7.20 o
  -3   1  16       31.15       34.45      7.61 o
  -2   1  16       13.08        5.44      7.14 o
  -1   1  16        8.08        2.92      6.86 o
   0   1  16        0.76       20.45     11.69 o
   1   1  16       30.69       14.34     11.76 o
   2   1  16        2.12       16.17     12.57 o
   3   1  16       11.17        6.52     12.10 o
  -8   2  16        1.11        7.27     11.01 o
  -7   2  16        7.29        8.77     10.13 o
  -6   2  16        6.48        3.26      7.54 o
  -5   2  16        6.92        3.47      7.27 o
  -4   2  16       96.07       72.11      8.97 o
  -3   2  16       10.24       13.39      7.20 o
  -2   2  16       40.42       32.69      7.95 o
  -1   2  16       79.39       71.29      8.84 o
   0   2  16       15.66       13.52      7.95 o
   1   2  16        3.66        9.04     12.03 o
   2   2  16        0.96       -4.76     12.98 o
   3   2  16       46.92       29.83     14.27 o
  -8   3  16       32.13       39.89     12.57 o
  -7   3  16       27.52        4.08      9.85 o
  -6   3  16       13.64       13.25      7.95 o
  -5   3  16        5.45        4.49      7.48 o
  -4   3  16      144.43      146.40     10.87 o
  -3   3  16      136.39      137.22     10.87 o
  -2   3  16      245.34      252.38     14.07 o
  -1   3  16      166.85      149.19     11.15 o
   0   3  16        7.49        8.15      7.61 o
   1   3  16       52.77       55.79     14.20 o
   2   3  16        8.26       14.34     13.18 o
  -8   4  16       36.62       38.06     12.03 o
  -7   4  16       29.01       25.28     11.01 o
  -6   4  16        0.01       -2.31      9.99 o
  -5   4  16       35.17       28.34      8.56 o
  -4   4  16        5.36        4.01      7.68 o
  -3   4  16       50.38       41.86      8.49 o
  -2   4  16       17.73       13.05      7.95 o
  -1   4  16        4.75       16.31      7.88 o
   0   4  16      138.59      146.26     11.76 o
   1   4  16        9.70       -0.34     13.18 o
   2   4  16        1.98        2.65     14.81 o
  -7   5  16       85.24       57.36     12.23 o
  -6   5  16       68.56       81.21     13.46 o
  -5   5  16        8.95        7.61      8.29 o
  -4   5  16       22.49       21.07      8.15 o
  -3   5  16        4.69        9.45      7.75 o
  -2   5  16       11.95       13.25      8.09 o
  -1   5  16        3.15        1.29     12.78 o
   0   5  16        2.36        1.77      9.51 o
   1   5  16        9.62        8.36     13.93 o
  -7   6  16        0.65       -7.48      9.99 o
  -6   6  16      289.30      288.35     22.36 o
  -5   6  16      168.59      163.94     16.65 o
  -4   6  16        0.08       -1.16      8.15 o
  -3   6  16       22.00       15.15      8.49 o
  -2   6  16        1.93        2.11     13.93 o
  -1   6  16       46.03       53.96     10.47 o
   0   6  16       40.20       28.13     10.47 o
  -5   7  16       76.31       82.84     14.34 o
  -4   7  16       95.64      114.45     12.17 o
  -3   7  16       60.76       83.66     10.81 o
  -2   7  16       20.20       14.00     10.06 o
  -3  -6  17       16.19       11.28     14.07 o
  -2  -6  17        7.33        6.80     14.54 o
  -1  -6  17       43.68       40.84     14.14 o
   0  -6  17       21.20       23.31     13.86 o
   1  -6  17       80.74       96.78     15.56 o
  -4  -5  17       86.75       66.53     10.40 o
  -3  -5  17       46.40       75.57     15.49 o
  -2  -5  17       12.70        3.13     13.73 o
  -1  -5  17       20.04       29.15     12.98 o
   0  -5  17       73.98       75.98     14.34 o
   1  -5  17       10.02        4.69     12.71 o
   2  -5  17       16.45       19.71     13.39 o
  -5  -4  17      118.11      131.92     12.03 o
  -4  -4  17        7.67        5.78      8.63 o
  -3  -4  17        7.59       -0.68      8.43 o
  -2  -4  17        0.58       20.79     12.71 o
  -1  -4  17        7.49       16.72     13.25 o
   0  -4  17       55.67       15.97     13.05 o
   1  -4  17        2.02       10.06     12.03 o
   2  -4  17       13.84       12.91     13.18 o
  -6  -3  17       41.60       38.87     10.19 o
  -5  -3  17      271.07      317.16     16.93 o
  -4  -3  17      130.91      107.59     10.81 o
  -3  -3  17       46.67       45.67      9.11 o
  -2  -3  17        2.01       -6.12     12.64 o
  -1  -3  17        0.21       -1.77     11.89 o
   0  -3  17        6.88        7.68     12.64 o
   1  -3  17       21.33       36.83     12.84 o
   2  -3  17       85.42      102.89     15.84 o
   3  -3  17       23.45       34.86     14.20 o
  -6  -2  17       79.28       91.61     11.15 o
  -5  -2  17      188.84      202.68     13.32 o
  -4  -2  17        5.31        0.95      8.02 o
  -3  -2  17       51.11       52.60      8.70 o
  -2  -2  17      215.10      220.84     13.46 o
  -1  -2  17        0.79       -5.98     11.69 o
   0  -2  17       67.97       73.94     14.20 o
   1  -2  17       81.63      120.63     16.24 o
   2  -2  17       15.78       18.14     13.32 o
   3  -2  17       41.24       51.24     13.80 o
  -7  -1  17       27.48       47.09     10.67 o
  -6  -1  17       37.50       38.80      9.38 o
  -5  -1  17      454.00      456.39     20.94 o
  -4  -1  17      397.15      394.37     18.70 o
  -3  -1  17       13.80       31.40      8.22 o
  -2  -1  17        6.10        3.33      7.14 o
  -1  -1  17       84.95       65.31     14.75 o
   0  -1  17       56.86       67.42     14.82 o
   1  -1  17        1.09       -3.53     12.16 o
   2  -1  17       24.60        1.16     11.89 o
   3  -1  17      184.59      207.64     20.46 o
  -7   0  17        8.32        9.24      9.24 o
  -6   0  17       51.33       37.72      9.17 o
  -5   0  17       68.75       65.24      9.51 o
  -4   0  17       64.80       64.83      9.17 o
  -3   0  17      180.98      168.83     12.10 o
  -2   0  17      417.46      380.10     18.29 o
  -1   0  17      260.65      306.15     16.04 o
   0   0  17        1.29        4.28     12.78 o
   1   0  17        7.46       17.60     12.78 o
   2   0  17       24.07       26.84     13.05 o
  -7   1  17        3.40       12.16     11.35 o
  -6   1  17      359.34      346.49     18.22 o
  -5   1  17      147.63      129.81     11.49 o
  -4   1  17       17.28       11.01      8.29 o
  -3   1  17      277.10      267.48     14.68 o
  -2   1  17        0.16        3.60      7.61 o
  -1   1  17        7.83       17.06      8.43 o
   0   1  17      139.86      124.99     16.45 o
   1   1  17      144.49      143.95     17.74 o
   2   1  17        0.87        1.63     13.39 o
  -7   2  17       61.29       61.37     13.73 o
  -6   2  17        8.63        9.99      8.49 o
  -5   2  17       81.55       75.85     10.19 o
  -4   2  17      311.96      296.45     15.97 o
  -3   2  17       56.21       60.82      8.97 o
  -2   2  17        4.90        0.48      7.95 o
  -1   2  17      137.01      135.39     11.35 o
   0   2  17        0.10      -10.60     12.37 o
   1   2  17       37.33       66.53     14.81 o
   2   2  17        1.36       -8.90     13.39 o
  -7   3  17       79.38       79.79     14.20 o
  -6   3  17        0.88       13.32      8.83 o
  -5   3  17        5.50       21.34      8.63 o
  -4   3  17       54.46       61.10      9.58 o
  -3   3  17        3.31       12.16      8.15 o
  -2   3  17       17.19       19.03      8.29 o
  -1   3  17       48.75       40.71      9.38 o
   0   3  17        0.07      -12.23     13.18 o
   1   3  17       26.64       16.24     14.14 o
  -6   4  17      125.68      140.07     15.77 o
  -5   4  17       42.45       48.39      9.79 o
  -4   4  17        0.91       -3.74      7.95 o
  -3   4  17        8.24        5.78      8.29 o
  -2   4  17        2.48       -0.75      8.63 o
  -1   4  17       33.93       48.45      9.45 o
   0   4  17       25.24       41.86     16.17 o
  -6   5  17        2.97        1.97     10.47 o
  -5   5  17       26.02       37.65      9.65 o
  -4   5  17       51.77       48.52     10.06 o
  -3   5  17       29.95       37.31      9.65 o
  -2   5  17        1.92       -5.91      8.77 o
  -1   5  17       14.96       16.65      9.65 o
  -4   6  17        2.80       -4.82      9.24 o
  -3   6  17        0.13       11.28      9.65 o
  -2  -5  18        2.94       -6.93     14.00 o
  -1  -5  18       11.06       23.58     14.34 o
  -3  -4  18       10.23       18.35     14.07 o
  -2  -4  18       75.71       71.36     16.58 o
  -1  -4  18        4.07       26.10     15.02 o
   0  -4  18        4.70       13.05     14.00 o
  -4  -3  18       12.72       24.33      9.92 o
  -3  -3  18       60.51       48.66      9.72 o
  -2  -3  18       26.32       26.10     15.09 o
  -1  -3  18        3.42        2.04     12.91 o
   0  -3  18       65.47       51.72     14.54 o
   1  -3  18        3.94       -2.31     13.59 o
  -5  -2  18       23.94       27.59      9.79 o
  -4  -2  18        1.40        3.06      9.24 o
  -3  -2  18       94.54      104.12     14.95 o
  -2  -2  18       48.04       36.56     14.27 o
  -1  -2  18       40.43       42.00     15.15 o
   0  -2  18       40.80       41.73     14.34 o
   1  -2  18      133.90      130.02     18.08 o
  -5  -1  18        2.19       14.75      8.97 o
  -4  -1  18        3.41        4.55      8.70 o
  -3  -1  18        2.26        7.54      8.56 o
  -2  -1  18       28.11       38.40     14.20 o
  -1  -1  18       65.17       36.15     15.09 o
   0  -1  18      123.77      113.23     16.86 o
   1  -1  18       25.48       41.79     15.02 o
  -6   0  18       85.68      107.92     13.52 o
  -5   0  18        2.67       -0.48      8.83 o
  -4   0  18        2.27        1.29      8.49 o
  -3   0  18        9.64        8.09      8.36 o
  -2   0  18       61.81       60.01      9.58 o
  -1   0  18        0.00       11.62     13.32 o
   0   0  18        1.43        2.79     14.34 o
   1   0  18      394.43      431.06     30.05 o
  -6   1  18       82.99       96.78     11.28 o
  -5   1  18       13.57       11.82      9.11 o
  -4   1  18      156.51      153.67     12.23 o
  -3   1  18       24.02       13.59      8.56 o
  -2   1  18      101.25       95.90     10.47 o
  -1   1  18       15.23       34.59     14.68 o
   0   1  18       61.66       64.49     15.97 o
   1   1  18        1.35       -6.32     13.59 o
  -6   2  18       21.58       23.31     10.19 o
  -5   2  18        4.50        2.65      8.97 o
  -4   2  18      268.67      283.11     16.45 o
  -3   2  18        9.05        2.45      8.77 o
  -2   2  18      118.27      119.62     11.62 o
  -1   2  18       59.43       66.67     17.13 o
   0   2  18      130.62      138.17     18.83 o
  -5   3  18      127.10      145.17     12.37 o
  -4   3  18       44.34       25.69      9.31 o
  -3   3  18       87.82       71.56     10.47 o
  -2   3  18       64.05       78.43     11.08 o
  -1   3  18       24.06       22.29     14.95 o
  -4   4  18       66.25       63.81     10.60 o
  -3   4  18        2.75       16.38      9.51 o
  -2   4  18        8.97        4.82      9.17 o
  -3  -1  19       14.66       15.83      9.38 o
  -2  -1  19       17.04       -4.28     15.63 o
  -3   0  19        0.46       -4.96      9.65 o
  -2   0  19       56.10       49.88     16.04 o
 
